# Supplementary material for: Physiological and Proteomic Responses of Dairy Buffalo to Heat Stress Induced by Different Altitudes
Source: Metabolites. 2022 Sep 27;12(10):909. doi: 10.3390/metabo12100909 (PMC9609643; doi:10.3390/metabo12100909)
Supplement: Supplementary file 1 [file metabolites-12-00909-s001.zip]

Archive with 4 entries (4 files):
- Supple figures.pdf
- Table  S1 S2.pdf
- Table S3 Protein identification and Protein quantitative.xlsx
- Table S4 Buffalo share two common GO enrichment.xls
