# Supplementary material for: Physiological and Proteomic Responses of Dairy Buffalo to Heat Stress Induced by Different Altitudes
Source: Metabolites. 2022 Sep 27;12(10):909. doi: 10.3390/metabo12100909 (PMC9609643; doi:10.3390/metabo12100909)
Supplement: Supplementary file 1 [file metabolites-12-00909-s001.zip › Table S3 Protein identification and Protein quantitative.xlsx]

## Sheet: LA_MA_HA
Protein	Protein Description	Gene Name	PG.ProteinGroups	PG.ProteinAccessions	PG.Genes	PG.ProteinDescriptions	PG.ProteinNames	SequenceNumber	ANOVA p value	posMA-hoc	LA1	LA2	LA3	LA4	LA5	LA6	LA7	LA8	LA9	MA1	MA2	MA3	MA4	MA5	MA6	MA7	MA8	MA9	MA10	MA11	MA12	HA1	HA2	HA3	HA4	HA5	HA6	HA7	HA8	HA9	HA10	HA11	HA12
A0A023JPW3	Beta-2-microglobulin	B2M	A0A023JPW3	A0A023JPW3	B2M	Beta-2-microglobulin		12	0.0585554	NA	226523	452705	1.85232e+06	515356	580145	395230	437445	465817	1.07693e+06	2.06178e+06	2.07759e+06	707516	1.16195e+06	1.75859e+06	1.09237e+06	568730	846890	738430	1.46595e+06	826261	999378	761713	861795	435809	1.14495e+06	1.41958e+06	499639	1.23948e+06	558054	1.10624e+06	921226	1.72667e+06	589705
A0A023ZTJ1	Insulin growth-like 1	IGF1	A0A023ZTJ1;D2IJT0;F2X2F0;F2X2F1;F2X2F2;F2X2F3;L8IGU5;M1R8Z2;P07455;Q1RP92;Q4JI74;Q9N1C1	A0A023ZTJ1;D2IJT0;F2X2F0;F2X2F1;F2X2F2;F2X2F3;L8IGU5;M1R8Z2;P07455;Q1RP92;Q4JI74;Q9N1C1	IGF1;IGF1;IGF-I;IGF-I;IGF-I;IGF-I;M91_17031;IGF-1;IGF1;igf1;IGF-1;IGF1	Insulin growth-like 1;Insulin-like growth factor 1;Insulin-like growth factor I variant 1;Insulin-like growth factor I;Insulin-like growth factor I variant 3;Insulin-like growth factor I;Insulin-like growth factor I;Insulin-like growth factor 1 variant 1 (Fragment);Insulin-like growth factor I;Insulin-like growth factor 1 (Fragment);Insulin-like growth factor 1 (Fragment);Insulin-like growth fact…		2	0.0651247	NA	43641.5	24821.8	33518.2	31477	33994.4	16275.9		8757.05	23310.6	24638.9	72135.4	41181.2	49169.4	14056.9	25819.2	44500.9		25264.6	18666.8		31248.4	48033	43279.1	54794.9	52939.4	38767.8	27849.8	32976.9	39384.8	37976.9	22558.6	46079.3	60067.8
A0A060IE95	Membrane cofactor protein	CD46	A0A060IE95;A0A060IHZ1;A0A060IMT7;A0A060INZ0;A0A075TEJ1;A6QNU3;F1N4W4;F1N4W5;F6K7I7;F6K7I8;F6K7I9;F6K7J0;F6K7J2;G3MWX4;Q6VE48	A0A060IE95;A0A060IHZ1;A0A060IMT7;A0A060INZ0;A0A075TEJ1;A6QNU3;F1N4W4;F1N4W5;F6K7I7;F6K7I8;F6K7I9;F6K7J0;F6K7J2;G3MWX4;Q6VE48	CD46	Membrane cofactor protein;Membrane cofactor protein;Membrane cofactor protein;Membrane cofactor protein;Complement regulatory protein variant;Membrane cofactor protein;Membrane cofactor protein;Membrane cofactor protein;Membrane cofactor protein;Membrane cofactor protein;Membrane cofactor protein;Complement regulatory protein variant 4;Membrane cofactor protein (Fragment);Membrane cofactor protei…		2	1	NA
A0A076JSH7	Serum amyloid A protein	saa-1	A0A076JSH7;A0A0N6YQM6	A0A076JSH7;A0A0N6YQM6	saa-1;SAA1	Serum amyloid A protein		10	0.364428	NA	200486	644048	275913	220122	281533	377840	500145	370630	288474	247091	303671	185978	418418	147244	120168	1053269	229781	1.33655e+06	604939	293487	363593	117533	4.1368e+06	1.2058e+06	156888	949930	354804	556028	111250	144615	144767	831565	560614
A0A088F9H6	Acyl-CoA-binding protein	ACBP	A0A088F9H6;L8HQB5;P07107	A0A088F9H6;L8HQB5;P07107	ACBP;M91_16000;DBI	Acyl-CoA-binding protein;Acyl-CoA-binding protein (Fragment);Acyl-CoA-binding protein		12	0.0534698	NA		176796					104857															132959	208694	232916				233730		223303	226126	238794
A0A089FXT1	"Solute carrier family 3 member 2	SLC3A2	A0A089FXT1;F1N2B5;Q08DL0;Q3T0F0;Q58DQ6;Q5EA54	A0A089FXT1;F1N2B5;Q08DL0;Q3T0F0;Q58DQ6;Q5EA54	SLC3A2	"Solute carrier family 3 member 2;Uncharacterized protein;SLC3A2 protein;SLC3A2 protein;Solute carrier family 3 (Activators of dibasic and neutral amino acid transport), member 2;Solute carrier family 3 (Activators of dibasic and neutral amino acid transport), member 2"		5	0.567287	NA	7797.36					16140	6971.86			20922.5	22330.5	4378.6	7494.83	16528.8	22043.9	4430.03	15663	23593.1		9539.58	23705	26254.4	5254.74		29658.4		8650.41		13235
A0A097P7B0	ADFP (Fragment)		A0A097P7B0	A0A097P7B0		ADFP (Fragment)		15	0.525684	NA			19419.1			47700						119277		31826.8			18313.6								43247.8			41849.9	6432.03			2994.09
A0A0A0MP88	Uncharacterized protein		A0A0A0MP88	A0A0A0MP88		Uncharacterized protein		6	0.0204542	MA-HA	2.31238e+06	2326737	1.89246e+06	3.29843e+06	2350708	3.0653e+06	3.27843e+06	2.35855e+06	2.4479e+06	2455360	1.73087e+06	1.93175e+06	1813853	2.06459e+06	1.7059e+06	4.17533e+06	2.04628e+06	2.76857e+06	1.88468e+06	2.23288e+06	2.22966e+06	1.85077e+06	3.05745e+06	2.86878e+06	2.69965e+06	4.55557e+06	3403962	3.65879e+06	3531796	2.54941e+06	2.11271e+06	2.92957e+06	3.35848e+06
A0A0A0MP89	Serpin A3-8	SERPINA3-8	A0A0A0MP89	A0A0A0MP89	SERPINA3-8	Serpin A3-8		19	0.122787	NA	3.96896e+06	5.61127e+06	2.10763e+06	2.38141e+06	2568686	2.27259e+06	3775067	1.90978e+06	2.08486e+06	2.18035e+06	5.45215e+06	3146437	4.59363e+06	1.94542e+06	2.22367e+06	5.37406e+06	3.21957e+06	8440134	4.53744e+06	2349417	8.11424e+06	7.00313e+06	6548675	6512125	2.62127e+06	13437114	2.86412e+06	3.02043e+06	3.92419e+06	2.6322e+06	2592498	4223880	7.80312e+06
A0A0A0MP91	Complement C2	C2	A0A0A0MP91;Q0V7N2;Q3SYW2	A0A0A0MP91;Q0V7N2;Q3SYW2	C2	Complement C2		34	0.788006	NA	266166	262456	253621	186245	256606	399135	443987	325268	318232	287449	276532	317563	253977	215605	305838	309943	289688	394124	436699	345477	392436	232024	334088	256867	317812	358871	315098	389813	277532	286146	398583	320794	334737
A0A0A0MP92	Serpin A3-7	SERPINA3-7	A0A0A0MP92;Q5J801	A0A0A0MP92;Q5J801	SERPINA3-7;	Serpin A3-7;Endopin 2B		19	0.581961	NA	31160292	14517682	26376886	27508716	30862352	28047596	38042904	25226960	19294076	13916586	20099600	29947908	17934172	15328772	19284460	19550416	31734878	24946210	28116024	40022528	24230938	17043726	37132868	25022246	19396156	27388874	32643372	21286468	24689660	23891250	30556618	28758170	21454906
A0A0A0MPA0	Uncharacterized protein	LOC784932	A0A0A0MPA0	A0A0A0MPA0	LOC784932	Uncharacterized protein		11	0.929296	NA	577954	460720	899971	562952	887741	742553	834087	799485	411117	365573	436650	614116	375736	449288	709097	720197	939484	1.11291e+06	1.10718e+06	759458	1.12063e+06	439727	1.11327e+06	449747	457005	694739	1.15379e+06	185944	379562	929008	1113871	751499	579004
A0A0A0UDY2	Lactoferrin (Fragment)	LTF	A0A0A0UDY2	A0A0A0UDY2	LTF	Lactoferrin (Fragment)		2	1	NA
A0A0A1E0A6	Mannose binding lectin 2 (Fragment)	MBL2	A0A0A1E0A6	A0A0A1E0A6	MBL2	Mannose binding lectin 2 (Fragment)		8	0.172395	NA	477703	283815	349048	217150	311110	210779	272736	273945	353848	195380	407484	379955	427524	215676	285937	562107	344771	436479	240090	228187	289775	153669	425193	251833	238955	216446	291683	212602	352404	219595	261669	118490	369638
A0A0A7NM26	Preprocathelicidin antimicrobial peptide (Fragment)	CATHL4	A0A0A7NM26;A0A0A7NM27;A0A0A7NMA2;A0A0A7NNZ0;A0A0A7NSG7;A0A0A7NSG9;A0A0A7NSH2;Q0MX33;Q0MX34	A0A0A7NM26;A0A0A7NM27;A0A0A7NMA2;A0A0A7NNZ0;A0A0A7NSG7;A0A0A7NSG9;A0A0A7NSH2;Q0MX33;Q0MX34	CATHL4;CATHL4;CATHL4;CATHL4;CATHL4;CATHL4;CATHL4;;	Preprocathelicidin antimicrobial peptide (Fragment);Cathelicidin 4;Cathelicidin 4;Cathelicidin 4;Cathelicidin 4;Cathelicidin 4;Cathelicidin 4;Myeloid cathelicidin (Fragment);Cathelicidin		1	0.424015	NA	6381.48	21991.1	17535						9208.56	37308.9		13510.5	11931.1								5145.19					9680.64			2757.86	4761.04		14021.6
A0A0A7NM42	Cathelicidin 4	CATHL4	A0A0A7NM42;A0A3A4;G5ELZ8	A0A0A7NM42;A0A3A4;G5ELZ8	CATHL4;;	Cathelicidin 4;Cathelicidin;Cathelicidin-4 (Fragment)		1	0.466599	NA	19271.4	180219	93041.3		32750	81144.1		81108.5	36993	41707.8	136510	149582	19131.1	99945.1	49389.8	350386	55622.1	84794.6	18523	127591	26519.3	106055	59964.9			77783.2	79269.8	20044.4	15120.9	24975.8		119256	19399.3
A0A0A7RE76	Fatty acid synthase (Fragment)	FASN	A0A0A7RE76;L7S7L6	A0A0A7RE76;L7S7L6	FASN	Fatty acid synthase (Fragment)		1	1	NA
A0A0A7UXB6	Cathelicidin 6	CATHL6	A0A0A7UXB6	A0A0A7UXB6	CATHL6	Cathelicidin 6		1	0.85667	NA		6494.22	12523.1													5458.66									3728.12		6311.57	12569.4			20678.2	4206.53
A0A0C5ADR0	LYZ1		A0A0C5ADR0;A0A0C5AKR0	A0A0C5ADR0;A0A0C5AKR0		LYZ1;LYZ1 variant 1		7	0.0357954	NA		43794.9	65207.7	46154.5	42455.5	66139.6		62262.1	27661.6	64471.6	49716	71813.2		127611	79085.2	42146.1	22852.5	44059.9	45933.1	16377.5	45200.4	51182.2	91461.8	116248	95632.4	65125.4	68958.8	90433.5	97412	62533.9	79258	72866.2	41952.9
A0A0C5GDU2	Myostatin	Mstn	A0A0C5GDU2;Q6X5V1	A0A0C5GDU2;Q6X5V1	Mstn;MSTN	Myostatin;Growth/differentiation factor 8		6	1	NA																1425.72			23255.3
A0A0C5GTC2	Protein S100		A0A0C5GTC2;L8I8R6;P02638	A0A0C5GTC2;L8I8R6;P02638	;M91_02718;S100B	Protein S100;Protein S100;Protein S100-B		2	0.94181	NA										233616			84749.7						177275				124442		135932	222830
A0A0D5CBR5	Complement component 3	C3	A0A0D5CBR5	A0A0D5CBR5	C3	Complement component 3		55	0.119442	NA	18899540	19877256	16395406	27198204	23981772	24685806	27433096	26358782	23431548	21907308	19208414	15954988	16080791	17282408	18480020	22520660	23156054	20723904	21385278	25531266	19214622	21646732	20756128	20694818	19498032	27616962	14567693	20823202	21174188	15156312	21935370	23220548	19475572
A0A0E3UT00	Tissue inhibitor of metalloproteinase-2 (Fragment)	TIMP-2	A0A0E3UT00	A0A0E3UT00	TIMP-2	Tissue inhibitor of metalloproteinase-2 (Fragment)		3	0.28261	NA	15980.2		11660.8	12960.7			11717.8					12423		5041.96				10110.9				15558.5				8851.82						8133.5	6571.97
A0A0F6QNP7	Complement component 3	C3	A0A0F6QNP7	A0A0F6QNP7	C3	Complement component 3		3	0.65544	NA	130963	202651	159109	161916	158266	110825	66621.6	140588	314319	143493	275752	246227	95303	287350	171851	80205.5	115937	54467	108437	67125.9	85508.2	84865.5	217674	124815	222907	300365	183835	165147	106627	123616	166271	208152	148804
A0A0F6T485	Complement component 5	C5	A0A0F6T485	A0A0F6T485	C5	Complement component 5		39	0.516461	NA	1.47669e+06	1359620	1.16898e+06	1.26148e+06	1.28414e+06	890563	1.17947e+06	1.06221e+06	1.24184e+06	950394	1381956	1.63983e+06	962210	2837190	1.17877e+06	1.34469e+06	1.33833e+06	1188280	1.1024e+06	1.46509e+06	1.26696e+06	991486	1.47735e+06	1.50624e+06	1.53047e+06	828660	1.54111e+06	1.30759e+06	1.07046e+06	1478022	1.66724e+06	1.35016e+06	1.43104e+06
A0A0M3T9B6	Osteopontin	OPN	A0A0M3T9B6;A0A1B1PGI3;L8IFE9;P31096;Q1ZZS7	A0A0M3T9B6;A0A1B1PGI3;L8IFE9;P31096;Q1ZZS7	OPN;SPP1;M91_13351;SPP1;OPN	Osteopontin;Secreted phosphoprotein 1;Osteopontin;Osteopontin;Osteopontin		28	0.511361	NA		581827	30786.2			15107.1	12039.4			9411.82					13986.2		960565				842371						1593.43
A0A0M4Q8T7	Lactoferrin		A0A0M4Q8T7	A0A0M4Q8T7		Lactoferrin		3	1	NA
A0A0P0HAN3	Beta-lactoglobulin (Fragment)	LGB	A0A0P0HAN3	A0A0P0HAN3	LGB	Beta-lactoglobulin (Fragment)		1	1	NA													33126.5
A0A140T843	Beta-2-glycoprotein 1	APOH	A0A140T843;P17690	A0A140T843;P17690	APOH	Beta-2-glycoprotein 1		27	0.635189	NA	3.63805e+06	3.70128e+06	3.94742e+06	3.52734e+06	2.88704e+06	4.69475e+06	6122976	3206408	2934358	3163758	3.29973e+06	4476784	4.04288e+06	3.37085e+06	4.0116e+06	3.12316e+06	3.94002e+06	3.29583e+06	3.94568e+06	4.48738e+06	3.85805e+06	4.21019e+06	3.92825e+06	3.32722e+06	5.18863e+06	4443315	3.58279e+06	4.1646e+06	3.50318e+06	3.33967e+06	2.51289e+06	4738151	5843471
A0A140T851	Vitamin K-dependent protein C	PROC	A0A140T851	A0A140T851	PROC	Vitamin K-dependent protein C		23	0.305695	NA	232743	260575	249084	199302	210565	237838	259310	265584	229616	203514	320217	264182	233217	264670	218183	223086	347236	237970	256916	259166	310488	250228	222160	233102	339901	325891	227196	256322	279836	252055	236404	249330	250092
A0A140T881	Apolipoprotein E	APOE	A0A140T881;A7YWR0;L8I9E0;P0DN41;Q03247	A0A140T881;A7YWR0;L8I9E0;P0DN41;Q03247	APOE;APOE;M91_05707;APOE;APOE	Apolipoprotein E		9	0.389566	NA	118488	191199	195078	78595.4	115710	259520	311250	250824	182316	124136	137359	133246	272447	195721	106747	81084.9	122312	132612	179893	197405	153795	271336	141587	111629	143754	292506	113706	90909.9	130790	180068	117324	158523	134817
A0A140T884	Coiled-coil domain-containing protein 175	CCDC175	A0A140T884;L8I5Z6;Q2T9Z6	A0A140T884;L8I5Z6;Q2T9Z6	CCDC175;M91_05626;CCDC175	Coiled-coil domain-containing protein 175;Uncharacterized protein (Fragment);Coiled-coil domain-containing protein 175		1	0.417336	NA	78213.6	52265	104243	49542.4	42043.8	38612.2	638692	69805.3	38245.1	75345.8	34810.4	28343.3	172860	115010	117579	66798	74297.7	49274.9	74424	84378.5	76046.7	49874.2		82020.1	63702.6	55130.2	26744.5	17897.9	82230.5	96779	72496.5	30182.8	85659.9
A0A140T8A5	Isocitrate dehydrogenase [NADP]	IDH1	A0A140T8A5;L8HW39;Q9XSG3	A0A140T8A5;L8HW39;Q9XSG3	IDH1;M91_09178;IDH1	Isocitrate dehydrogenase [NADP];Isocitrate dehydrogenase [NADP] cytoplasmic (Fragment);Isocitrate dehydrogenase [NADP] cytoplasmic		18	0.328833	NA	18414.2	30380.9	43729.9	26731.8	21626.7	26467.8	18790.8	24910.2	37121	22402.7	31806.9	29541.8	27163.2	36211.6	23428.6	19701.6	14267.1	13962.1	21320.9	17540.1	20839.2	24474.2	19979.4	25435.2	25388.9	24427.4	14024.4	9379.91	26115.4	32463.2	25945.7	27011.5	27866.1
A0A140T8C8	Kininogen-1	KNG1	A0A140T8C8	A0A140T8C8	KNG1	Kininogen-1		39	0.283577	NA	3.09872e+06	4433139	5417276	2.73308e+06	2.90532e+06	4.06931e+06	4.01139e+06	3.89311e+06	4.43758e+06	5.48536e+06	4.4697e+06	4.90402e+06	3.78729e+06	4.93433e+06	4768633	2.21666e+06	4.12383e+06	3.55795e+06	3.60901e+06	2.20112e+06	3202143	4222742	3.86642e+06	3.3384e+06	4.84291e+06	2742365	2.96988e+06	2.90344e+06	2915591	4.19134e+06	2.97681e+06	3.33227e+06	2445932
A0A140T8D4	Legumain	LGMN	A0A140T8D4;L8HX98;Q95M12	A0A140T8D4;L8HX98;Q95M12	LGMN;M91_05870;LGMN	Legumain		18	0.367912	NA	72669	28337.4	62013.9	46329	46791.3	39439	42895.2	27896.1	82650	24674.1	66694.6	41605.1	35619.4	31744.9	41593.7	29235.7	15356.9	59489.6	60054.4	22590.2	55838.1	22150.9	38942.1	33409.3	34167.7	40971.1	31294.8	47270.9	83083.6	59203.8	48707.3	81534.7	96032.4
A0A166ZIY8	Soluble galactoside-binding lectin 3-binding protein (Fragment)	LGALS3BP	A0A166ZIY8	A0A166ZIY8	LGALS3BP	Soluble galactoside-binding lectin 3-binding protein (Fragment)		1	1	NA																											28075
A0A1B1V2M0	S100 calcium binding protein A12 (Fragment)	S100A12	A0A1B1V2M0;B6VAP8;L8HS98;P79105	A0A1B1V2M0;B6VAP8;L8HS98;P79105	S100A12;;M91_00008;S100A12	S100 calcium binding protein A12 (Fragment);Protein S100;Protein S100;Protein S100-A12		1	1	NA
A0A1F3	L-lactate dehydrogenase A chain	LDHA	A0A1F3;L8ICD6;P19858	A0A1F3;L8ICD6;P19858	LDHA;M91_16616;LDHA	L-lactate dehydrogenase A chain;L-lactate dehydrogenase;L-lactate dehydrogenase A chain		1	0.473623	NA		12643.8	6175.35	15527.6	7732.66	2601.98	17935	19074.1	20520.5	15221	20972.6	14457.9	15440.3	13610.3	18657.4	24939.5	15374.3	11080.5	17016.1	5035.9	8471.74		12062.1	12581.5	12591.8		10199.1		12453.4			16832.9	9208.16
A0A1L3G6H3	Tissue inhibitor of metalloproteinase 1	TIMP1	A0A1L3G6H3;P20414	A0A1L3G6H3;P20414	TIMP1	Tissue inhibitor of metalloproteinase 1;Metalloproteinase inhibitor 1		2	0.27327	NA	7669.96			11160.9			27557.1	20961.3		31037.1	35148		14039.4	22291.2	42871.6	30740.1	12131.3	20531.9		7612.84						14844.6						8043.12
A0A1L6BNZ0	Casein alpha S1	CSN1S1	A0A1L6BNZ0;G3C8Y4;O62823	A0A1L6BNZ0;G3C8Y4;O62823	CSN1S1;CSN1S;CSN1S1	Casein alpha S1;Alpha-S1-casein (Fragment);Alpha-S1-casein		41	0.446663	NA	373527	271854	192499	134054	131757	53119.5	65624.4	709134	101220	174758	88916.7	74035.7	53453	53464.8	41758.8	123605	46459.7	37172.1	87815	92215.3	48947.4	84972.3	186356	153067	96644.3	87177	56892.7	92853	55603.8	340654	83223.3	48547.3	6059265
A0A1L6BNZ9	Lactalbumin alpha	LALBA	A0A1L6BNZ9;B1A4S9	A0A1L6BNZ9;B1A4S9	LALBA;	Lactalbumin alpha;Alpha-lactalbumin		4	0.251107	NA	181132	135421	116692	18366.4	14921.4	9149.76		235758		70459.2	25868.4							14464.6					124034	64011.8	69337.5		2370.87		27143.8		34843.2		27452.2
A0A1L6BP00	Kappa-casein	CSN3	A0A1L6BP00;A8KRP5;P11840;Q712N6	A0A1L6BP00;A8KRP5;P11840;Q712N6	CSN3;csn3;CSN3;CSN3	Kappa-casein		32	0.0168782	MA-HA	37457.6	30351.3	55762.7	15773.8	8657.37	5977.38	7154.4	41479.5	14098.2	55822.2	30489.5	33781.9	16200.5	119850	25956.6	92950.9	78158.2	4410	34159.6		60595	7323.52	21124.6	73619.8	27024.4	23468.5	6278.73	17467.6	7593.21	9892.26	23717.7	5240.62	10040.8
A0A1L6BP01	Beta-lactoglobulin		A0A1L6BP01	A0A1L6BP01		Beta-lactoglobulin		2	0.121875	NA	2.57041e+06	3155915	1.02406e+06	1854722	312107	658588		1.72606e+06	185369	1.11085e+06	121357					577560					43154.8
A0A1L6BP13	Casein beta	CSN2	A0A1L6BP13	A0A1L6BP13	CSN2	Casein beta		5	1	NA																		47398.6				51775					133311
A0FH35	L-lactate dehydrogenase		A0FH35;G0Z2N1;G0Z2N2;L8IRP2;Q5E9B1	A0FH35;G0Z2N1;G0Z2N2;L8IRP2;Q5E9B1	;;;M91_09527;LDHB	L-lactate dehydrogenase;L-lactate dehydrogenase;L-lactate dehydrogenase;L-lactate dehydrogenase;L-lactate dehydrogenase B chain		2	0.169205	NA	17461.7	17538.1	19969	18922.5	18558.2	13488.1	17441.7	14437.1	17978.9	11375.6	19462	22133.7	14242.8	13184	16392.6	9696.5	20522.6	13533.3	9877.86	6695.59	13500.2	10931.3	17287.8	18016.7	15922.8	13547		10071.8	17772.4	14081	19467.9	16790.2	19694.5
A0JN60	Tenascin C	TNC	A0JN60;F1MRZ5;F1MRZ6;L8I7T7	A0JN60;F1MRZ5;F1MRZ6;L8I7T7	TNC;TNC;TNC;M91_17266	Tenascin C;Uncharacterized protein;Uncharacterized protein;Tenascin (Fragment)		3	0.125621	NA		33235.7	33032.9		23320.2	26565.6										30980.7		19439.3				35630.3									32722.6		42865
A0JN64	GTPase activating Rap/RanGAP domain-like 3	GARNL3	A0JN64;E1BF85;L8I9U7	A0JN64;E1BF85;L8I9U7	GARNL3;GARNL3;M91_07710	GTPase activating Rap/RanGAP domain-like 3;Uncharacterized protein;GTPase-activating Rap/Ran-GAP domain-like protein 3		1	0.00889224	LA-HA	341879	316717		96478.2	110603	337166	105912			115365	175874	104387	313187	107299	46349.5	151119		196499	68463.8	60792.5	178586		40106.1	56589.9	46597.4		69007.9	61841.1				84951.2	75005.8
A0JNC5	Chromosome 6 open reading frame 62	C23H6ORF62	A0JNC5;L8I3B1	A0JNC5;L8I3B1	C23H6ORF62;M91_16498	Chromosome 6 open reading frame 62;Uncharacterized protein		1	0.18942	NA	1.65154e+06	785264	3.90396e+06	519258	2.12821e+06	1.91043e+06	155815	873487	1.35671e+06	884088	1.96761e+06	3.14471e+06	330861	2.66748e+06	1597610	3820446	2365711	1918143	524380	4.0682e+06	2.63076e+06	1.14298e+06	806689	456662	1.58055e+06	1.22593e+06	3.85237e+06	544166	1.25419e+06	494439	2.27945e+06	1.62667e+06	1.32463e+06
A0JNP2	Secretoglobin family 1D member	SCGB1D	A0JNP2	A0JNP2	SCGB1D	Secretoglobin family 1D member		3	1	NA																										13079.5
A0N0S5	Beta-casein (Fragment)		A0N0S5	A0N0S5		Beta-casein (Fragment)		1	1	NA
A0N0X7	FAA (Fragment)		A0N0X7;A5PKH3;F1MYZ7;L8IVS3	A0N0X7;A5PKH3;F1MYZ7;L8IVS3	;FAH;FAH;M91_07025	FAA (Fragment);Fumarylacetoacetase;Fumarylacetoacetase;Fumarylacetoacetase (Fragment)		2	0.674645	NA	12262.6			23377.4	12879			41492.5	69263.1	39849.8	12022.7	66193.2			20359.9			27109	31166.4					37138.9		31400.7			34157.6	56233.4	70562.8	44920.2	13407.8
A1A4K5	Ectonucleotide pyrophosphatase/phosphodiesterase family member 2	ENPP2	A1A4K5	A1A4K5	ENPP2	Ectonucleotide pyrophosphatase/phosphodiesterase family member 2		4	0.0821341	NA	56364.4	38095.4	11340.3	19923	60662.5	113826	31560.5	28683	38692.5	11107	1066.01	47986	18768.7	15461.4	25619.2	10639	6819.59	9457.06	28430.3	13046.8	23828.7	4683.52	75018.5		4333.28	27268	99688.8	4844.62	4956.46	61623.3	6444.39	60074.7	36736.7
A1A4M3	KRT86 protein (Fragment)	KRT86	A1A4M3;E1B898	A1A4M3;E1B898	KRT86	KRT86 protein (Fragment);Uncharacterized protein		1	1	NA									3366.12													98159.9		6690.26
A1A4Q9	U8 snoRNA-decapping enzyme	NUDT16	A1A4Q9;Q1JPK7	A1A4Q9;Q1JPK7	NUDT16	U8 snoRNA-decapping enzyme;Nudix-type motif 16		1	0.0404961	MA-HA	2.28955e+06	2.52171e+06	3.21658e+06	24307.8	2189788	2.24624e+06	3.85166e+06	2.65015e+06	3.49063e+06	3.68797e+06	3.14576e+06	2.80518e+06	56846	3.18918e+06	120245	4358471	73768.4	4728784	113279	2.57654e+06	3.58373e+06	3931777	5.83658e+06	3.92635e+06	5172454	3298279	4514619	4.07639e+06	3.04871e+06	2.22917e+06		2748872	3.11256e+06
A1L528	"RAB1A, member RAS oncogene family	RAB1A	A1L528;L8IRX8;Q3ZBD1;Q95MD9	A1L528;L8IRX8;Q3ZBD1;Q95MD9	RAB1A;M91_09138;RAB1A;	"RAB1A, member RAS oncogene family;Ras-related protein Rab-1A (Fragment);RAB1A, member RAS oncogene family;GTP binding protein Rab1a (Fragment)"		1	1	NA																													228173
A1XEA5	Keratin 18 (Fragment)	KRT18	A1XEA5;A1XEB2	A1XEA5;A1XEB2	KRT18;	Keratin 18 (Fragment);Cytokeratin 18 (Fragment)		2	0.104052	NA	23487.1	203307	24994.2	25710	41509.2	61041.6	39376	65520.1	141938	86763	163593	40004.7	121900	69213.4	64837.7	59496.8	48350.9	49631.9	35931.4	42654.4	70458.6	606902	86689.2	194598	73510.3	76749	89386	213398	75635.4	139971	118716	59233.7	72140.4
A1XEC3	HINT1 (Fragment)		A1XEC3;L8I3W0;P62958	A1XEC3;L8I3W0;P62958	;M91_01099;HINT1	HINT1 (Fragment);Histidine triad nucleotide-binding protein 1;Histidine triad nucleotide-binding protein 1		2	1	NA
A1YQB2	Alpha lactabumin (Fragment)		A1YQB2	A1YQB2		Alpha lactabumin (Fragment)		4	1	NA	20744.3
A2I7M9	Serpin A3-2	SERPINA3-2	A2I7M9	A2I7M9	SERPINA3-2	Serpin A3-2		10	0.403013	NA	2.43288e+06	2106588	1.55669e+06	3315432	2.14771e+06	3090230	3712106	2522829	2.27102e+06	2.5918e+06	1.65076e+06	1.93121e+06	1.62489e+06	1.88408e+06	1.37311e+06	4951750	2029931	2.08132e+06	1.49807e+06	1.93112e+06	2.38622e+06	1.88895e+06	2.32925e+06	2.74378e+06	2.36568e+06	3.16007e+06	3.33152e+06	3.11174e+06	2.79047e+06	1.98594e+06	1.69964e+06	2.2931e+06	2.13214e+06
A2VE03	ITCH protein	ITCH	A2VE03;F1MGQ5	A2VE03;F1MGQ5	ITCH	ITCH protein;Uncharacterized protein		1	0.0133764	LA-HA	22456388	5153193	10131006	15492796	12764690	10217963	27098094	11959178	6046796	4875278	5.32271e+06	10993822	5.58169e+06	7.26886e+06	7.32438e+06	11116224	14523653	9225977	13548317	16414339	14255738	5.05077e+06	8.15541e+06	5892057	3.67633e+06	5.0064e+06	6.59863e+06	4959823	8107131	9070172	9593905	9432714	8791687
A2VE41	EGF-containing fibulin-like extracellular matrix protein 1	EFEMP1	A2VE41	A2VE41	EFEMP1	EGF-containing fibulin-like extracellular matrix protein 1		14	0.0458096	NA	74868.2	83103.7	101814	84221.7	98372.9	86241.9	92757	69040.4	80015.8	122175	110050	122448	120344	88782.3	72540.7	80868.1	69575.9	75222.6	67740.2	77267.9	77752.6	87031.1	121065	112439	76544.1	121973	96788.3	91149.1	123859	95435.5	99451.7	94480.6	147373
A3KLR9	Superoxide dismutase [Cu-Zn]	ECSOD	A3KLR9;L8IFZ2;X2C2X9	A3KLR9;L8IFZ2;X2C2X9	ECSOD;M91_04076;SOD3	Superoxide dismutase [Cu-Zn]		11	0.596862	NA	168521	101286	200254	269142	81424.8	139737	116146	306532	95367.4	243580	176164	249479	172705	58783.7	149802	94641.1	95677	83587.1	147154	266405	88660.8	187999	204255	84979	309822	158325	81804.4	78000.8	369156	143943	299403	232706	95395.1
A4FUB8	Transmembrane protein 115	TMEM115	A4FUB8;L8ISV6	A4FUB8;L8ISV6	TMEM115;M91_10266	Transmembrane protein 115		1	1	NA				79682.9			89574.3													62209.2
A4FUZ0	"Keratin, type II cuticular Hb3"	KRT83	A4FUZ0	A4FUZ0	KRT83	"Keratin, type II cuticular Hb3"		5	0.293009	NA	256403	195497	959816	757689	511771	26743.8	669080	69639.8	477318	23738.5	286742	1607791	52742.6	44707.1	61194.2	875300	445264	470488	72830	509088	105755	125394	111543	792906	212079	126646	703193	2.97534e+06	165912	1.00383e+06	1.23488e+06	816794	615495
A4FV05	COL18A1 protein	COL18A1	A4FV05;F1N6W9	A4FV05;F1N6W9	COL18A1	COL18A1 protein;Uncharacterized protein		2	0.130646	NA	45763.1	57044.2	90968.8	52157.5	47654	55930.1	70723.5	40754			63647.8	35226.3	58057.9	62023.6			90659.8		58579.5			21621.3	41194.8		43205.9		39503.3		59379.2	58906.6		50004.8	47279.5
A4FV94	KRT6A protein	KRT6A	A4FV94;M0QVY0	A4FV94;M0QVY0	KRT6A;KRT6C	KRT6A protein;Uncharacterized protein		10	0.225258	NA	13189.6	120294	13291.1	17942.8	28632.2	28509.3	26928.7	49252.7	76801	89623.6	117478	34226.3	156284	24002.7	66393.2	33707	46156.4	37455.8	40403.2	23855.8	37021.7	290631	48692.8	86164.8	54248.4	52909.5	59662	131275	33515	97891.1	55098.2	22185.6	60240.4
A4IFA5	Slit-like 2	VASN	A4IFA5;G3N0B6;Q0V8K0	A4IFA5;G3N0B6;Q0V8K0	VASN;VASN;SLITL2	Slit-like 2;Uncharacterized protein;Slit-like 2 (Fragment)		2	0.79817	NA	12658.5				9173.22																		4582.25						10680.8			27262.5	9325.59
A4IFL4	PPARD protein	PPARD	A4IFL4;L8HME7;Q9N128	A4IFL4;L8HME7;Q9N128	PPARD;M91_19455;PPARbeta	PPARD protein;Peroxisome proliferator-activated receptor delta (Fragment);Peroxisome proliferator activated receptor beta (Fragment)		2	0.0426004	NA	743066	896580	903030	1.00951e+06	990391	785819	589423	730214	949952	1.19576e+06	1.36636e+06	1.1252e+06	1.03891e+06	1.07213e+06	847531	428791	725816	801590	564588	691224	789274	1.08034e+06	1.07193e+06	1.17542e+06	1190151	1086169	873321	1.3274e+06	1.20151e+06	1.1601e+06	763909	906111	936119
A4IFM8	"Actin, alpha 1, skeletal muscle	ACTA1	A4IFM8;L8IRN2;P68138;Q3ZC07	A4IFM8;L8IRN2;P68138;Q3ZC07	ACTA1;M91_16478;ACTA1;ACTC1	"Actin, alpha 1, skeletal muscle;Actin, alpha cardiac muscle 1;Actin, alpha skeletal muscle;Actin, alpha cardiac muscle 1"		2	0.0820548	NA	14120.9	14127.9	12726	9962.1	8510.99	12480.9	17431.1	8684.51	15905.9	16280.6	12965.4	8967.5	18023.1	13826.3	11026.9	10876.1	14632.9	7142.88	8166.81	12120.1	10924.4	19066.1	13484.6	13692.8	14180.5	26495.2	11353.7	8806.21	12831.8	13343.9	12323.6	20103.5	23345
A5D792	Histone H4	DCK	A5D792;E1B9M9;E1BBP7;E1BLC2;G3MYX0;G3N081;G3N2B8;G3X807;L8HPI1;L8HXR5;L8HXY8;L8I940;L8IFR1;L8ILE3;L8ILW5;L8IRE4;L8IRL7;L8IS77;L8IZU8;P62803;Q6STH8	A5D792;E1B9M9;E1BBP7;E1BLC2;G3MYX0;G3N081;G3N2B8;G3X807;L8HPI1;L8HXR5;L8HXY8;L8I940;L8IFR1;L8ILE3;L8ILW5;L8IRE4;L8IRL7;L8IS77;L8IZU8;P62803;Q6STH8	DCK;LOC525863;;HIST1H4J;;LOC100337473;LOC526226;;M91_16885;M91_09149;M91_04345;M91_08923;M91_11554;M91_00002;M91_12052;M91_11360;M91_14590;M91_11367;M91_07999;;	Histone H4;Histone H4;Histone H4;Histone H4;Histone H4;Histone H4;Histone H4;Histone H4;Histone H4 (Fragment);Histone H4;Histone H4;Histone H4;Histone H4;Histone H4 (Fragment);Histone H4 (Fragment);Histone H4;Histone H4;Histone H4;Histone H4 (Fragment);Histone H4;Histone H4 (Fragment)		2	0.671623	NA		43759				13715.1															43723.3	18029.2	11661.6										42101.2
A5D7E8	Protein disulfide-isomerase	PDIA3	A5D7E8;L8IQN1;P38657	A5D7E8;L8IQN1;P38657	PDIA3;M91_01180;PDIA3	Protein disulfide-isomerase;Protein disulfide-isomerase;Protein disulfide-isomerase A3		3	1	NA										52197.5						28508.7				495593												534538
A5D7J6	CALR protein	CALR	A5D7J6;P52193	A5D7J6;P52193	CALR	CALR protein;Calreticulin		7	2.17642e-05	LA-HA;MA-HA	32415.8	18604.3	24276.1	32387.1	38629.4	22650.8	27250.7	23574.4	25200.8	23755.3	29747.7	26124.8	27790.8	27428.2	17498.4	18817.1	19772.2	19636.7	14332.3	13423.6	17197.4	29230	27838.3	40216	37037.4	44499.5	29655.1	28906.4	34958.4	33888.4	28301.2	38186.8	40077.7
A5D7M6	"KRT5 protein	KRT5	A5D7M6;L8HXV9;M0QVZ6;Q5XQN5	A5D7M6;L8HXV9;M0QVZ6;Q5XQN5	KRT5;M91_10642;KRT5;KRT5	"KRT5 protein;Keratin, type II cytoskeletal 5 (Fragment);Keratin, type II cytoskeletal 5;Keratin, type II cytoskeletal 5"		4	0.226177	NA		41901.3			26953.2	31767.9		24601.6	22307.5	7826.81	29956.5	11172.4	27832.7				22712.1	36823.1			23603.5	76283.5	37715.6			23721.3		41382.6		31477.1	28144.1	18748.4	26769.2
A5D7Q2	Putative uncharacterized protein		A5D7Q2	A5D7Q2		Putative uncharacterized protein		22	0.611873	NA	3889760	3275214	4.40332e+06	3.13488e+06	3416038	4.49626e+06	3326187	4.30944e+06	3.02629e+06	3681673	2.53846e+06	3.78327e+06	3.03483e+06	4071934	3.33274e+06	4.94696e+06	4370727	3.17473e+06	4.39735e+06	4.02717e+06	4249230	5.00496e+06	4.00793e+06	4551634	3.21471e+06	2.97228e+06	3.64941e+06	4162029	3538701	4.47296e+06	6214062	2.9817e+06	3.47411e+06
A5D7R6	ITIH2 protein	ITIH2	A5D7R6	A5D7R6	ITIH2	ITIH2 protein		66	0.0409889	MA-HA	3.78167e+06	4788090	3.06553e+06	4.07593e+06	3.01268e+06	3718462	5697969	4.00248e+06	3932146	5320130	3.89991e+06	4566543	3768096	3.59642e+06	4210300	1.61579e+06	4.86868e+06	3899152	3.33603e+06	3707650	4151060	6102046	3.89216e+06	4.03979e+06	5530535	4671260	4300396	4673258	5719671	6.10907e+06	4486318	4.14399e+06	3.80636e+06
A5D7S0	Alpha-soluble NSF attachment protein	NAPA	A5D7S0;L8I8X9;P81125	A5D7S0;L8I8X9;P81125	NAPA;M91_02199;NAPA	Alpha-soluble NSF attachment protein		1	1	NA
A5D7S8	Fibulin-1	FBLN1	A5D7S8;F1MYN5;L8IIG2	A5D7S8;F1MYN5;L8IIG2	FBLN1;FBLN1;M91_12334	Fibulin-1;Fibulin-1;Fibulin-1 (Fragment)		19	0.453831	NA	155733	101965	144524	87999.3	181302	194031	189028	156377	86829.5	194238	170833	176635	290263	191565	185297	193058	158466	100754	76094.4	180628	163086	178032	142271	159566	117686	75229	183041	116312	191162	92299.5	195992	219436	281609
A5D984	Pyruvate kinase	PKM2	A5D984;L8I1M9;Q3ZC87	A5D984;L8I1M9;Q3ZC87	PKM2;M91_19178;PKM2	Pyruvate kinase;Pyruvate kinase (Fragment);Pyruvate kinase (Fragment)		10	0.840171	NA	11556.5	12878.8	7480.52	18327.7	26361.1	22360	17100.6	21434.6	16874.8	10240.3	18675.4	8406.39	24334.3	23112.6	20256.3	2741.22	9447.65		28085.7	10074.2		1519.45	11707.8	20966.4	19298.5	20428.2	1563.55	26188	32811.1	19091	15256.8	18073.1	23045.3
A5D986	Cytosolic sialic acid 9-O-acetylesterase homolog	SIAE	A5D986;F1N0F2;L8I4D9;Q2KI90	A5D986;F1N0F2;L8I4D9;Q2KI90	SIAE;SIAE;M91_11060;SIAE	Cytosolic sialic acid 9-O-acetylesterase homolog;Uncharacterized protein;Sialate O-acetylesterase;Sialic acid acetylesterase		4	1	NA
A5D9B6	Syntenin	SDCBP	A5D9B6;L8J121;Q3SZA6	A5D9B6;L8J121;Q3SZA6	SDCBP;M91_19586;SDCBP	Syntenin;Syntenin-1;Syndecan binding protein (Syntenin)		3	1	NA
A5D9E8	Mimecan	OGN	A5D9E8;G3N088;P19879;Q3T085	A5D9E8;G3N088;P19879;Q3T085	OGN	Mimecan;Mimecan;Mimecan;OGN protein		1	0.929361	NA	24694.6	33976.9	31538.6	29267.6	42826.8	37391.2	42461.9	46457.1	31748.3	36031.7	35720.6	35813.7	50818.9	45987.8	34996.8	45750	34079.2	23214.9	29158.9	36199.4	33047.9	34195.5	33954	54575.3	28095.5	38962.3	26657.7	23500.8	45176.2	35448.9	22741	28008.8	78761.1
A5D9E9	"Complement component 1, r subcomponent"	C1R	A5D9E9	A5D9E9	C1R	"Complement component 1, r subcomponent"		33	0.636515	NA	139507	166778	170113	136916	143789	163347	258432	162039	182058	158874	169574	183129	168676	151279	154144	178311	176548	175692	180605	206817	192441	180702	156070	161617	210182	188527	190295	171876	173766	192560	188235	173403	161347
A5D9H7	Ubiquitin carboxyl-terminal hydrolase 12	USP12	A5D9H7	A5D9H7	USP12	Ubiquitin carboxyl-terminal hydrolase 12		1	0.0958621	NA				480584		552185	351409			328714	350916			433068	376349	799652	410428	379022		456980	246243		269139	275474		207713	418851		200336				328017
A5JUY8	Lactoperoxidase	LPO	A5JUY8	A5JUY8	LPO	Lactoperoxidase		2	1	NA
A5PJ69	SERPINA10 protein	SERPINA10	A5PJ69	A5PJ69	SERPINA10	SERPINA10 protein		18	0.091723	NA	164250	238730	223870	163077	213332	148667	229572	207574	205016	372247	275534	214912	286069	203154	227231	373369	417070	202307	145812	179471	381476	294555	428138	154407	167766	131357	300087	217303	230708	229803	180760	172527	153545
A5PJE3	Fibrinogen alpha chain	FGA	A5PJE3;P02672	A5PJE3;P02672	FGA	Fibrinogen alpha chain		25	0.801887	NA	139980	119476	278504	92450.9	198122	169216	367653	184065	164550	184522	100265	67687.8	189767	129832	134339	271192	297972	81038.2	211121	499087	502118	142768	191181	160930	89805.3	134068	395713	378243	209139	318442	198906	189130	209226
A5PJJ0	LOC618938 protein	LOC618938	A5PJJ0;A5PJJ4;L8IBQ7;L8IER0;Q0VC31	A5PJJ0;A5PJJ4;L8IBQ7;L8IER0;Q0VC31	LOC618938;LOC787225;M91_00511;M91_00510;LOC777598	LOC618938 protein;LOC787225 protein;Uncharacterized protein (Fragment);Uncharacterized protein;Keratin associated protein-like		1	1	NA																						120757
A5PJJ1	KRT33A protein	KRT33A	A5PJJ1	A5PJJ1	KRT33A	KRT33A protein		3	1	NA																						139181								7364.9
A5PJT7	ECM1 protein	ECM1	A5PJT7	A5PJT7	ECM1	ECM1 protein		30	0.573761	NA	505439	208549	327107	265701	221245	235200	332243	200953	579851	144310	158933	270811	130016	180872	172398	869834	301091	348326	701424	355601	968281	490678	745709	464565	171621	678114	241585	559552	483665	182485	271790	360310	436322
A5PK49	IGL@ protein	IGL@	A5PK49;F1MCF8	A5PK49;F1MCF8	IGL@;LOC100297192	IGL@ protein;Uncharacterized protein		1	0.239676	NA	9986343	7538948	7.63584e+06	10020541	7.21825e+06	7.29341e+06	5651888	7.04865e+06	4.64472e+06	11048042	6.00325e+06	10326014	16280189	13559333	9471431	9841999	7671056	9358108	6649297	48176384	5425424	12117751	12469231	9177048	5.27911e+06	5.98061e+06	12309124	16124527	5.34854e+06	7.37807e+06	7497159	8389859	8125553
A5PK73	Fructose-bisphosphate aldolase	ALDOB	A5PK73;Q3T0S5	A5PK73;Q3T0S5	ALDOB	Fructose-bisphosphate aldolase;Fructose-bisphosphate aldolase B		12	0.320208	NA	170651	72225	179295	55470.4	62559.4	60881.4	145083	125512	118613	101770	73596	178217	50035.6	64201	53722.9	93870.6	23742.8	79417.6	137793	34299.6	76820.6	83656	138106	115323	71525.4	150767	42402.2	18165.1	114927	172503	224651	125600	44813.9
A5PKC2	SHBG protein	SHBG	A5PKC2;Q6T182	A5PKC2;Q6T182	SHBG	SHBG protein;Sex hormone-binding globulin (Fragment)		6	0.201305	NA	91995.6	66010.6	94024.5	125406	91083.5	43583.4	67646.8	82262.8	64682.3	89864	99348.3	100103	62109.6	160092	102952	99517	102955	53634.5	102588	69924.2	69904.1	64006.2	124503	105034	153348	62143.3	79068.3	121091	118670	153069	64043.5	115644	86998.4
A5PKH9	WDR51B protein	WDR51B	A5PKH9;L8I020;L8II03;Q2TBP4	A5PKH9;L8I020;L8II03;Q2TBP4	WDR51B;M91_04461;M91_21131;POC1A	WDR51B protein;POC1 centriolar protein-like protein B;POC1 centriolar protein-like protein A (Fragment);POC1 centriolar protein homolog A		2	0.610618	NA	400635		12313	71505.9	117155		21422.4	31833.9			100770	10066.9		7666.46	100913	130645	49172.5	129443	11485.3		31102	6487.45		114802	25953.3	13926.6	7699.02	91474.2	102201	143033		133157	160698
A5YVK5	Major prion protein	PRNP	A5YVK5;A7UAC0;D3YKU9;D5G2D4;G0Z315;G4W9D1;Q5UAG9;Q5UAX7;Q5UAX8;Q5UJG3;Q5UJH8;Q5UJH9;Q5UJI0;Q5UJI1;Q5UJI2;Q5UJI3;Q6J6V2;Q9TV00;W5QM73;W5QM90;W5QM94;W5QMG4;W5QMH6	A5YVK5;A7UAC0;D3YKU9;D5G2D4;G0Z315;G4W9D1;Q5UAG9;Q5UAX7;Q5UAX8;Q5UJG3;Q5UJH8;Q5UJH9;Q5UJI0;Q5UJI1;Q5UJI2;Q5UJI3;Q6J6V2;Q9TV00;W5QM73;W5QM90;W5QM94;W5QMG4;W5QMH6	PRNP;;;PRNP;;PRNP;Prp;PRNP;PRNP;PRNP;PRNP;PRNP;PRNP;PRNP;PRNP;PRNP;PRNP;PrP;PRNP;PRNP;PRNP;PRNP;PRNP	Major prion protein;Major prion protein;Major prion protein;Major prion protein;Major prion protein;Major prion protein;Prion protein (Fragment);Major prion protein;Major prion protein;Major prion protein;Major prion protein;Major prion protein;Major prion protein;Major prion protein;Major prion protein;Major prion protein;Prion protein (Fragment);Major prion protein (Fragment);Major prion protei…		3	1	NA																														8660.86
A6H7J6	Protein disulfide-isomerase	P4HB	A6H7J6;L8HYQ8;P05307	A6H7J6;L8HYQ8;P05307	P4HB;M91_17341;P4HB	Protein disulfide-isomerase		15	0.119141	NA		4434.3	4851.62		4559.75		4138.54	2677.29	7749.68	16473.3		7299.25	2341.09	6994.96	3697.51	3640.95	4846.17			5354.89	4364.14				3452.98		1355.9	24400.5		13365.9		15542.8
A6QLC4	CDH1 protein	CDH1	A6QLC4;F1N619;L8IKZ0;Q6R8F2	A6QLC4;F1N619;L8IKZ0;Q6R8F2	CDH1;CDH1;M91_18233;CDH1	CDH1 protein;Cadherin-1;Cadherin-1;Cadherin-1		3	0.596349	NA	14413.2	14965.6	27346.2	24167.6	22074.7		6120840		28885.4			14770.8	16119.6										19265.4		15756.1			17788.6	19922.1	13395		16306.7
A6QLL8	Fructose-bisphosphate aldolase	ALDOA	A6QLL8;L8INZ1	A6QLL8;L8INZ1	ALDOA;M91_15154	Fructose-bisphosphate aldolase		4	0.203562	NA	16653.5	10080.4	32645.3	23850.6	21528.7	23400.8	6123.91	11912.2	15587.2	33929.3	11557.2		25675.8	40946.1	49702.6	29667.3	11638.7	4758.52	27362.9		7971.97	12384.7		19936.8	13279.9	10067.7	10609.9	16620.1	18657	14661.4	24728.2	19241.2	21792.5
A6QLN9	von Willebrand factor A domain-containing protein 1	VWA1	A6QLN9;L8IXJ1	A6QLN9;L8IXJ1	VWA1;M91_10918	von Willebrand factor A domain-containing protein 1		2	1	NA
A6QLS9	RAB10 protein	RAB10	A6QLS9;L8IJA2	A6QLS9;L8IJA2	RAB10;M91_00143	RAB10 protein;Ras-related protein Rab-10		1	1	NA																													16711.4
A6QLW1	PIK3R4 protein	PIK3R4	A6QLW1;L8IE82	A6QLW1;L8IE82	PIK3R4;M91_03684	PIK3R4 protein;Phosphoinositide 3-kinase regulatory subunit 4		1	0.00145066	LA-HA;MA-HA	571512	636232	932363	595837	274066	348404	570740	691068	609075	319482	307078	445781	307810	635232	425009	782525	387179	576677	748782	580347	487686	138409	194287	333416	269636	325099	216916	478055	238781	524408	543489	230978	157025
A6QLY8	IGFBP7 protein	IGFBP7	A6QLY8;F1MPP2	A6QLY8;F1MPP2	IGFBP7	IGFBP7 protein;Uncharacterized protein		6	0.0903871	NA	55959.9	34505.7	13466.2	32596.7	44321.9	24474.2	31697.4	9034.68		14861.6	19517.6	19975.7		16599.7	14438.5		31501.2	31589.2	8620.13	16511.4	12702.6	39905.8	32731.9	23345.3		45879.8	32339.4	14264.2	17269.6	13137.2	29288.3	27624.9	13427.3
A6QM09	Putative uncharacterized protein		A6QM09	A6QM09		Putative uncharacterized protein		9	0.190477	NA	833577	1662333	1.86517e+06	531545	587992	1.46085e+06	204030	1.54038e+06	1.12446e+06	1.93232e+06	1779714	772958	1.2442e+06	728883	1.40702e+06	1.25024e+06	593923	2562224	885129	1.5453e+06	1.72391e+06	1.88434e+06	2.36425e+06	1.59368e+06	1.20272e+06	1.22921e+06	1.40785e+06	3.19412e+06	1.51688e+06	1.46569e+06	1669893	712907	899335
A6QNJ8	GANAB protein (Fragment)	GANAB	A6QNJ8;F1N6Y1;L8I0R2	A6QNJ8;F1N6Y1;L8I0R2	GANAB;GANAB;M91_07630	GANAB protein (Fragment);Uncharacterized protein;Neutral alpha-glucosidase AB (Fragment)		12	1	NA						26538.7									9888.18											7162.58
A6QNK2	ZSWIM1 protein	ZSWIM1	A6QNK2;F1MTI0;L8IJ20	A6QNK2;F1MTI0;L8IJ20	ZSWIM1;ZSWIM1;M91_17910	ZSWIM1 protein;Uncharacterized protein;Zinc finger SWIM domain-containing protein 1 (Fragment)		1	1	NA																	325258
A6QNS6	NID1 protein	NID1	A6QNS6;F1MWN3	A6QNS6;F1MWN3	NID1	NID1 protein;Uncharacterized protein		3	0.0220957	MA-HA	19712.4					13252.2	12797.7		10743.3	12794.2	7598.29	11994.8		16134.4	14624.9	13215.3	10962.9	12049	16307.5	7331.42	10197	26619.9	16971.4		13353.6	14476.7	14682.3	12395.9	17062.1	17791.4		16820.2	17472.5
A6QNU2	IVL protein	IVL	A6QNU2;L8IKW8	A6QNU2;L8IKW8	IVL;M91_14510	IVL protein;Involucrin		2	0.862996	NA				24122.4					778.612						2036.18							767.081							22557.9
A6QNW3	PIGR protein	PIGR	A6QNW3;P81265	A6QNW3;P81265	PIGR	PIGR protein;Polymeric immunoglobulin receptor		34	0.10901	NA	121879	49606.7	98684.8	73219.6	62767.5	82124.8	183189	175525	70887.5	76664.6	69602.8	134527	62358.8	243283	133658	162338	51389.1	81585.3	90020.7	115936	59984.6	98596.5	187515	158372	231502	94435.6	112868	107065	128522	154983	303159	55602.8	179220
A6QNW7	CD5L protein	CD5L	A6QNW7;F1N514	A6QNW7;F1N514	CD5L	CD5L protein;Uncharacterized protein		35	0.707987	NA	2.40799e+06	2.58161e+06	1.7538e+06	284924	5.22036e+06	4.10142e+06	535526	5271619	5.33444e+06	4.0889e+06	2.85231e+06	2.82309e+06	3.21702e+06	5755052	2.59031e+06	4.59746e+06	2.41333e+06	3.30959e+06	2.32838e+06	2514552	4.91542e+06	4108234	3.58976e+06	4162091	7.04032e+06	1.45096e+06	3.52216e+06	4789015	2.21635e+06	3490341	2.33451e+06	2.73662e+06	3.81492e+06
A6QNZ7	"Keratin 10 (Epidermolytic hyperkeratosis	KRT10	A6QNZ7;P06394	A6QNZ7;P06394	KRT10	"Keratin 10 (Epidermolytic hyperkeratosis; keratosis palmaris et plantaris);Keratin, type I cytoskeletal 10"		10	0.298344	NA	23917.6	160717	44974.5	17254.1	67861.6	36681.4	48952.4	81118.7	137143	118905	108659	60384.1	175954	12925.9	90258.2	68033.9	59309	53034.2	94493.8	42944.4	57780.5	504071	71475	51025.2	73303.8	92807.7	88539.8	174167	39966.8	109992	122492	46432.1	91858.1
A6QP30	CPN2 protein	CPN2	A6QP30;L8I6C5	A6QP30;L8I6C5	CPN2;M91_13764	CPN2 protein;Carboxypeptidase N subunit 2		11	0.0337321	NA	978559	725945	985693	830618	958994	985541	820668	747928	930628	702330	967963	1.02621e+06	900578	948228	990707	742608	666273	825759	979927	669845	938493	985302	765278	612763	825448	571887	636578	746632	843908	644409	648166	919903	782736
A6QPI6	Mitochondrial import receptor subunit TOM22 homolog	TOMM22	A6QPI6;E2GEZ1	A6QPI6;E2GEZ1	TOMM22;Tom22	Mitochondrial import receptor subunit TOM22 homolog;Translocase of outer mitochondrial membrane 22		1	1	NA
A6QPN5	"Matrix metallopeptidase 2 (Gelatinase A, 72kDa gelatinase, 72kDa type IV collagenase)	MMP2	A6QPN5;F1MKH8;L8IXH8;Q9GLE5	A6QPN5;F1MKH8;L8IXH8;Q9GLE5	MMP2;MMP2;M91_16267;MMP2	"Matrix metallopeptidase 2 (Gelatinase A, 72kDa gelatinase, 72kDa type IV collagenase);72 kDa type IV collagenase;72 kDa type IV collagenase;72 kDa type IV collagenase"		3	0.286512	NA				13001.1	16092.1	12332.8	21268.4	15671.1		34109.7	14831.9	16915	17427.3	15502.8	17497.5	21120.3	19832.3	15727.7	25214.4		19931.8	18773.6	30554.1		2203.6	9144.9	21143.7	14771.4	10247.5	12716	22304.3	12262.3	20290.9
A6QPP2	SERPIND1 protein	SERPIND1	A6QPP2	A6QPP2	SERPIND1	SERPIND1 protein		51	0.370588	NA	1.94446e+06	1.99294e+06	1856298	2184802	756812	1889007	2.24201e+06	1.69444e+06	1620087	2.13128e+06	2.2748e+06	2.50061e+06	2.39417e+06	2.26978e+06	2.1428e+06	1.48812e+06	1.81713e+06	1.90723e+06	1.74552e+06	1.73541e+06	1.56157e+06	1.71815e+06	1.69754e+06	2.03657e+06	2.38591e+06	1.9712e+06	1767954	1.61542e+06	2.0836e+06	1.91965e+06	2.16779e+06	2.08224e+06	2189805
A6QPP9	C-X-C motif chemokine	PF4	A6QPP9;F1MD83;L8IWR4	A6QPP9;F1MD83;L8IWR4	PF4;PF4;M91_08167	C-X-C motif chemokine		9	0.0852762	NA	585175	583408	669933	840207	557831	635484	547219	658492	101572	861781	674799	693453	556457	1.1076e+06	716031	1.0919e+06	895564	641788	546711	389637	317615	1.25712e+06	736366	984462	576902	1284428	536754	577001	713254	892333	664593	854733	723331
A6QPR1	PCYOX1 protein	PCYOX1	A6QPR1;F1N2K1	A6QPR1;F1N2K1	PCYOX1	PCYOX1 protein;Uncharacterized protein		10	0.625977	NA	31805.8	72830.3	45660.7	43860.9	46562.7	40149	26819	49249	41495.9	51185.5	32396	56200.7	40941.3	63929.5	50342	13641	19564.4	45246.6	32685.1	21460.6	32906.3	45966.2	49307.3	30337.3	29738.8	42588.3	19268.4	28640.9	72136.3	27710.5	56131.6	35549.1	31732.9
A6QQ07	Biotinidase	BTD	A6QQ07;F1MJM4	A6QQ07;F1MJM4	BTD	Biotinidase		4	0.542905	NA		17325.7	43782.4			43600.9						53770.8	61076.3			32296.4							35937.2	36628.6	68328.1	30228.5				85197.1
A6QQ20	TGOLN2 protein (Fragment)	TGOLN2	A6QQ20;L8ITE3	A6QQ20;L8ITE3	TGOLN2;M91_17793	TGOLN2 protein (Fragment);Trans-Golgi network integral membrane protein 2 (Fragment)		1	1	NA
A6QQ22	MCFD2 protein (Fragment)	MCFD2	A6QQ22;F6PZ29;L8ILR7	A6QQ22;F6PZ29;L8ILR7	MCFD2;MCFD2;M91_03779	MCFD2 protein (Fragment);Uncharacterized protein;Multiple coagulation factor deficiency protein 2-like protein (Fragment)		3	1	NA
A6QQA8	Sulfhydryl oxidase	QSOX1	A6QQA8;F1MM32;L8IAH9	A6QQA8;F1MM32;L8IAH9	QSOX1;QSOX1;M91_20705	Sulfhydryl oxidase;Sulfhydryl oxidase;Sulfhydryl oxidase (Fragment)		11	0.740311	NA	29980.8	43797.5	16200.6	36336.4	71288.4	26289.7	26610.5	12152	13688.3	40612.7	26414.3	42044.3	39819.6	19363.2	30505.8	37835.2	42516.4	20756.7	37378	19798.9	23028	46617.4	32831.5	48393.1	26792.8	40958	26125.9	38942.3	35448.5	29166.3	12972.4	36028.8	42462.8
A6QQC1	LOC100125388 protein	LOC100125388	A6QQC1;L8I3M7	A6QQC1;L8I3M7	LOC100125388;M91_07805	LOC100125388 protein;Zinc finger protein 891		2	0.140445	NA	13195.2	20025.2	4098.67	21674.5	20880.3	20670.2	5233.09	13792.8	23337.6	42169.2	28416.5	39572.2	15907.7	36959.5	28445.6	9104.36	26711.9	14276.2	8163.29	31033.8	6810.24		18930.8	11844.3	13331.6	48291.4	37912	22506.9	19910	23374.3	21376.1	30497.2	26814
A6QR11	Protein kinase C-binding protein NELL2	NELL2	A6QR11	A6QR11	NELL2	Protein kinase C-binding protein NELL2		3	1	NA
A7E305	Zinc finger SWIM domain-containing protein 8	ZSWIM8	A7E305;E1BCX3;F1MSG6;L8I9M0;L8IK72	A7E305;E1BCX3;F1MSG6;L8I9M0;L8IK72	ZSWIM8;ZSWIM8;RAPGEF2;M91_19895;M91_05963	Zinc finger SWIM domain-containing protein 8;Zinc finger SWIM domain-containing protein 8;Rap guanine nucleotide exchange factor 2;Zinc finger SWIM domain-containing protein KIAA0913;Rap guanine nucleotide exchange factor 2 (Fragment)		2	1	NA
A7E340	"Mucin 15, cell surface associated	MUC15	A7E340;E1BGW1;Q8MI01	A7E340;E1BGW1;Q8MI01	MUC15	"Mucin 15, cell surface associated;Mucin-15;Mucin-15"		5	1	NA																								48057.8					38379.8
A7E344	NCAM1 protein	NCAM1	A7E344;F1MMJ2;F1N1W7;P31836;Q5EA96	A7E344;F1MMJ2;F1N1W7;P31836;Q5EA96	NCAM1	NCAM1 protein;Neural cell adhesion molecule 1;Neural cell adhesion molecule 1;Neural cell adhesion molecule 1;Neural cell adhesion molecule 1		4	0.47745	NA	4427.11	15510.5	32298	18818.6	37746.5	65829.9	5154.32	37370.8	39382.6	33534.8	45442	43377.5	62169.4	31159.5				22083.2			41820.6	12232.4	4777791		36530.3	38965.3	27381.4	21735.2	11057.8	23795.2		38524.9	28748.5
A7E3T8	"ATP-binding cassette, sub-family G, member 2	ABCG2	A7E3T8;B2D1N9;L8IFC5;Q32PJ1;Q4GZT4	A7E3T8;B2D1N9;L8IFC5;Q32PJ1;Q4GZT4	ABCG2;ABCG2;M91_13349;ABCG2;ABCG2	"ATP-binding cassette, sub-family G, member 2;ATP-binding cassette sub-family G member 2;ATP-binding cassette sub-family G member 2;ATP-binding cassette, sub-family G (WHITE), member 2;ATP-binding cassette sub-family G member 2"		18	0.801788	NA		1235442	3.71204e+06	1449404	1.88448e+06	1.74431e+06	1.60148e+06	2.15479e+06		5619758	1.04018e+06		1.48391e+06	5.55346e+06	898236	2.47309e+06	1.66711e+06	2.99833e+06	1.96846e+06		3.79531e+06	3.6767e+06	975939	8773691	1.93006e+06		407648	1.31838e+06	841379	698072	9738079	106840	12044.4
A7E3V7	"Guanine nucleotide-binding protein, beta-1 subunit (Fragment)	GNB1	A7E3V7;L8J1P5;P62871	A7E3V7;L8J1P5;P62871	GNB1;M91_10908;GNB1	"Guanine nucleotide-binding protein, beta-1 subunit (Fragment);Guanine nucleotide-binding protein G(I)/G(S)/G(T) subunit beta-1;Guanine nucleotide-binding protein G(I)/G(S)/G(T) subunit beta-1"		7	1	NA																								3942.79
A7E3W2	Galectin-3-binding protein	LGALS3BP	A7E3W2	A7E3W2	LGALS3BP	Galectin-3-binding protein		7	0.340641	NA	105066	49551.8	45489.7	73637.9	96264.7	72317.1	90481	55443.2	17514.3	45505.3	52363.2	105551	1967.12	146114	135408	130219	58270.8	75512.1	149382	84694.6	98012.4	34501.8	86326.6	70075.4	58634.4	81968.1	51616.9	73505.5	154853	75860.7	71881	37898.3	95052.5
A7MB82	C1QTNF3 protein	C1QTNF3	A7MB82;L8J3V4	A7MB82;L8J3V4	C1QTNF3;M91_05505	C1QTNF3 protein;Complement C1q tumor necrosis factor-related protein 3		1	1	NA										18377.1		12218	29028.3		15287.4			11142.4		23144.4							25589.6
A7MBB0	VCAM1 protein	VCAM1	A7MBB0;L8HXG7;L8HZ76;Q9GKR3	A7MBB0;L8HXG7;L8HZ76;Q9GKR3	VCAM1;M91_14836;M91_14837;VCAM1	VCAM1 protein;Vascular cell adhesion protein 1;Uncharacterized protein;Vascular cell adhesion molecule-1 7D variant		3	0.00327876	MA-HA	55465.3	48704.5	89590.1	40457.9	67169.6	54471.6	33149.8	34614	54152.2	70813.5	38009.2	64170.9	29843.9	26473	24332.1	27517.6	28243.9	20090.3	21301.4	27420.8	37344.5	38104.5	33538.5	128857	90789.4	41121.2	47343.8	119571	46088.2	98464.8	59530.2	65970.5	82480.2
A7YY28	Protein ABHD14B	ABHD14B	A7YY28;L8IDY3	A7YY28;L8IDY3	ABHD14B;M91_21134	Protein ABHD14B;Abhydrolase domain-containing protein 14B		2	1	NA
A7Z057	14-3-3 protein gamma	YWHAG	A7Z057;L8ITE2;P68252	A7Z057;L8ITE2;P68252	YWHAG;M91_01040;YWHAG	14-3-3 protein gamma		1	1	NA
A8DC37	Fc-gamma-RII-D	FCGR2A	A8DC37;L8I5C1	A8DC37;L8I5C1	FCGR2A;M91_02125	Fc-gamma-RII-D;Uncharacterized protein		1	0.666761	NA	20100.4	39988.4	27522.4	59779.3	49596.9	39077.8	55392.3	50527.7	28039.7	36768.9	23695.6	26825.3	41820.5	42731.9	48276.9	50408	44968.1	32721.2	27212.8	41357	26351.3	46640.2	41690.8	34373	53398.3	19750.5	37748.7	43914	46436.2	33152.1	35964.1	33337.1	37117.8
A8E196	Adult beta-globin	hbb	A8E196;D4QBB5;D4QBF0;P67819;P67820	A8E196;D4QBB5;D4QBF0;P67819;P67820	hbb;HBB;HBB;HBB;HBB	Adult beta-globin;Hemoglobin beta;Hemoglobin beta;Hemoglobin subunit beta;Hemoglobin subunit beta		43	0.00443541	MA-LA	5.41265e+06	2.86084e+06	5.37728e+06	2.38608e+06	10387962	13256081	5127906	3.59581e+06	22331482	2679828	1.19312e+06	1.10958e+06	1.55786e+06	792482	857772	1.34772e+06	3.16213e+06	1.14988e+06	841619	897142	1.45565e+06	13202242	2.80624e+06	3.33905e+06	6.86349e+06	7.84837e+06	10985160	5.68166e+06	2.96877e+06	2597190	1.10764e+06	2290494	2.15778e+06
A8E199	Putative epsilon-globin	hbb	A8E199	A8E199	hbb	Putative epsilon-globin		4	0.203784	NA	61357.3	24484.1	260560	11789.4	87949.7	68596	49952.3	76531.8	206898	27196.9	33463.7	6194.93				91945.5	43723.5		61660.5	29841.7	53128.2	173410			53127.2	83243.3	129050	85234.9	20046		116338		31848.9
A8YXY3	Selenoprotein F	SELENOF	A8YXY3;H6WAG7;L8IZ46	A8YXY3;H6WAG7;L8IZ46	SELENOF;SEP15;M91_00755	Selenoprotein F;Selenoprotein 15;15 kDa selenoprotein		2	1	NA
A8YXZ2	C8G protein	C8G	A8YXZ2	A8YXZ2	C8G	C8G protein		10	0.0260467	MA-LA	466083	501695	483688	616703	559230	501698	478500	552809	380606	516847	787374	746886	729972	617074	757972	453929	355734	811888	512273	933466	498554	565943	624921	552487	527005	622696	622434	523631	465653	549986	457812	499526	417123
A9UIB1	PON1	PON1	A9UIB1;L8HSZ4;Q2KIW1	A9UIB1;L8HSZ4;Q2KIW1	PON1;M91_14210;PON1	PON1;Serum paraoxonase/arylesterase 1;Paraoxonase 1		26	0.0686098	NA	1.26342e+06	1.10748e+06	338885	1340417	708738	416218	623863	281974	29192.6	775908	760786	1.75124e+06	1.01812e+06	1.99182e+06	612153	100045	788289	850910	828631	850277	952029	818079	477820	422687	1256478	176655	565599	242997	346087	699902	323931	776102	65842
A9YF36	Glyceraldehyde-3-phosphate dehydrogenase	gapdh	A9YF36;P10096;Q0QES8;Q712W6	A9YF36;P10096;Q0QES8;Q712W6	gapdh;GAPDH;GAPDH;GAPDH	Glyceraldehyde-3-phosphate dehydrogenase;Glyceraldehyde-3-phosphate dehydrogenase;Glyceraldehyde-3-phosphate dehydrogenase (Fragment);Glyceraldehyde 3-phosphate dehydrogenase (Fragment)		2	1	NA																															1530.06
B0JYN1	Cathepsin L2	CTSL2	B0JYN1;L8I449;P25975;Q5E998	B0JYN1;L8I449;P25975;Q5E998	CTSL2;M91_11841;CTSL;CTSV	Cathepsin L2;Cathepsin L1;Cathepsin L1;Cathepsin L2		3	0.388697	NA			17368.5		3498.27	2951.71			17608.9																			1782.53				6649.49
B0JYN6	Alpha-2-HS-glycoprotein	AHSG	B0JYN6;L8HQH4;P12763	B0JYN6;L8HQH4;P12763	AHSG;M91_05077;AHSG	Alpha-2-HS-glycoprotein		16	0.204348	NA	2.65e+06	2.37947e+06	2.75086e+06	2.42415e+06	1.63682e+06	2348863	2.29356e+06	2.11932e+06	2398077	2664641	1896960	2.36582e+06	1.91279e+06	1.63767e+06	2.0922e+06	1.69754e+06	2.37376e+06	1.09589e+06	1.79025e+06	1.60342e+06	2308024	1.96352e+06	2.54135e+06	2.0636e+06	2.88622e+06	1.98396e+06	1.70523e+06	2.163e+06	2.01331e+06	2.00448e+06	4.26501e+06	2.47665e+06	1.42452e+06
B2Z4B1	Angiopoietin-like protein 3	ANGPTL3	B2Z4B1;Q2KJB3	B2Z4B1;Q2KJB3	ANGPTL3	Angiopoietin-like protein 3;Angiopoietin-like 3		7	0.0605628	NA	16144.1	17574.8	21356.6	23497.6	15722.4	5159.44	24630.4	15561.5	21823.6	23598.6	23360.3	21662.7	15214.7	28629.5	20963.7	42566.7	21174.5	7429.8	29659.6	30471.8	30463.7	20803	31464.8	31410.3	27760.8	36736.1	35645.1	18255.6	33340.3	23878.8	11436.3	25790	17417.8
B3GMT5	Lactoferrin (Fragment)		B3GMT5	B3GMT5		Lactoferrin (Fragment)		1	0.153153	NA	291827	222141		204999	191757	222064	350588	274456	273615	288305	367819	285517	284149	354392	400738	254388	432220	182090	310624	321777	325251		320141	294105	409637	416829	106423	293573	252220	314007		344635	301114
B6UM04	Insulin-like growth factor 2 (Fragment)	IGF2	B6UM04;B8QGI3;I3PGL3;L8I5D8;M1RGS6;P07456;Q2F6J3;Q862G1;Q9MYX4;V9Q2R7	B6UM04;B8QGI3;I3PGL3;L8I5D8;M1RGS6;P07456;Q2F6J3;Q862G1;Q9MYX4;V9Q2R7	IGF2;IGF2;IGF2;M91_21288;IGF2;IGF2;IGF2;;IGF2;IGF2	Insulin-like growth factor 2 (Fragment);Insulin-like growth factor 2;Insulin-like growth factor 2 (Fragment);Insulin-like growth factor II;Insulin-like growth factor 2 (Fragment);Insulin-like growth factor II;Insulin-like growth factor 2 preproprotein (Fragment);Similar to insulin-like growth factor II (Fragment);Insulin-like growth factor 2 (Fragment);Insulin-like growth factor II		2	0.371661	NA	169919	149033	170741	178416	152788	186862	120330	170140	133586	198234	268647	227762	174577	183285	152293	226883	175377	153762	127889	97137.2	193689	120484	175929	173301	209752	194773	121092	171956	167441	186237	135736	204373	199770
B6VPY3	Alpha s2 casein	csn1s2	B6VPY3;E9NZN2	B6VPY3;E9NZN2	csn1s2;CASA2	Alpha s2 casein;Alpha-S2-casein		44	0.831068	NA	76573.6	33531.2		13356.2	351611	324970	88337.9	75884.9		350003	26551.1	178143	206989	60769.2			74170.9	438179	65915.4	270468	100478	48399.8	218480	65539.7	21918.7	46011.8	33309	403422	647463	5772.17	31122.1	598035
B6ZBP2	Alpha S1 casein	CSN1S1	B6ZBP2	B6ZBP2	CSN1S1	Alpha S1 casein		2	1	NA
B7FEK7	43kDa collectin	CL43	B7FEK7;L8IFE3;P42916	B7FEK7;L8IFE3;P42916	CL43;M91_05632;CL43	43kDa collectin;Collectin-43 (Fragment);Collectin-43		1	0.0923858	NA	987116	1.27584e+06	1.25901e+06	611624	692040	891593	1.17641e+06	1.24593e+06		893803	431018		740188		333884		634182	602685	720730	1.00256e+06	836839	427207	805409	512383	640153	515138	585133		751526	481115	1907502	501969
B7VGH4	Beta-casein	csn2	B7VGH4;Q9TSI0	B7VGH4;Q9TSI0	csn2;CSN2	Beta-casein		30	0.025141	MA-LA	626991	442218	294871	179717	153122	65745.8	94196.2	847470	89534	128371	252811	96056.8	119912	71869.2	82824.7	186514	30457.4	23493.1	231584	91819.6	49607.6	37997.2	277306	316640	153749	299134	187459	93454.9	60298.1	137570	143948	33207.1	33601.9
B7XA48	"Aspartate aminotransferase	ast1	B7XA48;L8IR03;P33097	B7XA48;L8IR03;P33097	ast1;M91_10531;GOT1	"Aspartate aminotransferase;Aspartate aminotransferase (Fragment);Aspartate aminotransferase, cytoplasmic"		2	0.128783	NA						7243.3	23971.5					5467.3					3997.92	3647.64	8926.89				5174.01			3039.19	7328.61
B8Y898	Malic enzyme	ME1	B8Y898;B8YB77;F1N3V0	B8Y898;B8YB77;F1N3V0	ME1	Malic enzyme		3	0.147634	NA	32090.8	84143.4	43731.8	72707.7	70955.6	79161	56822.9	33761.5	42420	73192.2		49862.7	57559.6	65370.7	85715.9						46928.3	87879.7	33931.5		54748.5		37529.9	31868.5	37661.6		35662.5		29207.1
B8Y9S9	Embryo-specific fibronectin 1 transcript variant	FN1	B8Y9S9	B8Y9S9	FN1	Embryo-specific fibronectin 1 transcript variant		134	0.0067025	MA-LA	832070	444856	925854	901694	238836	514488	535461	406666	1.10881e+06	1.02078e+06	1196462	1.15668e+06	1.24411e+06	1.19711e+06	1280036	1.35474e+06	1.33765e+06	1.03608e+06	1009340	1040379	1.80019e+06	1.17951e+06	1.53704e+06	790722	1.08582e+06	749006	475156	1453258	1.67067e+06	657495	1.80061e+06	218743	513674
B9VR25	Chemerin		B9VR25;L8I2P9;Q29RS5	B9VR25;L8I2P9;Q29RS5	;M91_01797;RARRES2	Chemerin;Retinoic acid receptor responder protein 2;Retinoic acid receptor responder protein 2		1	1	NA							897.535
B9X245	Factor VIII	F8	B9X245;G5E5W1	B9X245;G5E5W1	F8	Factor VIII;Uncharacterized protein		2	0.0188569	MA-HA	104016	124126	121157	118194	111985	146530	134586	157639	133017	132534	155047	121197	119078	147309	138678	238054	113991	163795	153418	132600	153173	126194	149462	128442	119878	97317.9	82858.5	93890.4	130973	118021	93622.9	119697	142676
C1K3N7	Thymosin beta 4 X-linked	TMSB4X	C1K3N7;G8JKW3;L8IUZ0;P62326;Q6Y1E1	C1K3N7;G8JKW3;L8IUZ0;P62326;Q6Y1E1	TMSB4X;TMSB4;M91_16100;TMSB4;	Thymosin beta 4 X-linked;Thymosin beta-4;Thymosin beta-4;Thymosin beta-4;Thymosin beta 4		2	0.699166	NA	16028.4	13660.1		21612.5	14474.2	15986.8	22149.2	13005.2		20362.2		16407.2			23307.6		19412.7				12959.5	21536.9		14456.9	18988.7				15396.7	16901.8
C3W955	Beta-lactoglobulin	lgb	C3W955;P02755	C3W955;P02755	lgb;LGB	Beta-lactoglobulin		63	0.00296316	MA-LA	312977	276271	238351	138306	129222	48976.4	68462.8	339040	105674	85302.4	90337.9	87765.6	42177.9	60616	43059.5	108241	42042.1	38053.1	77899.8	64585.1	52177.9	55451.8	277885	201551	185242	81405.6	75969.3	126976	73855.6	102190	79351.6	86734.5	78131.8
C4T7Z1	MD-2	MD-2	C4T7Z1;G5DAD4;L8HV83;Q2LGB2	C4T7Z1;G5DAD4;L8HV83;Q2LGB2	MD-2;;M91_05809;MD2	MD-2;MD-2;Lymphocyte antigen 96;Lymphocyte antigen 96		2	1	NA																51193.3
C4T8B4	Pentaxin	CRP	C4T8B4;L8HY07	C4T8B4;L8HY07	CRP;M91_19961	Pentaxin		5	0.0879096	NA	317011	307428	248535	204696	382420	239016	113623	495792	380332	607327	345475	391407	609413	684514	365911	325306	316506	323866	296661	251280	610976	377312	349695	446819	573098	274323	314290	462885	247327	528338	300559	310703	292768
C7DU20	Attractin (Fragment)	ATRN	C7DU20;L8IQ44;Q8MJ16	C7DU20;L8IQ44;Q8MJ16	ATRN;M91_18339;ATRN	Attractin (Fragment);Attractin (Fragment);Attractin		27	0.427213	NA	128920	164964	112815	79078.2	132626	137929	42653.2	160581	157272	169643	217393	130232	84136	74361.2	202882	87872.2	143298	137997	129189	127115	95535.1	284157	203242	135280	182358	62196.9	132136	83701.9	89609.8	143071	18293538	80311.5	98488
D2U6Q1	Haptoglobin (Fragment)	hp	D2U6Q1	D2U6Q1	hp	Haptoglobin (Fragment)		4	0.249337	NA	2.70701e+06	800592	131548	2.02249e+06			8384.8		7913.31		1304581	455168	1.61819e+06		33537.1	13081600	2.98922e+06	9716368	4274505	1.87652e+06	7183038	10571.4	4.07707e+06	1.15445e+06		10617557	1238.65				21762.6	5822496
D2U6U9	Lipopolysaccharide binding protein (Fragment)	lbp	D2U6U9	D2U6U9	lbp	Lipopolysaccharide binding protein (Fragment)		11	0.397633	NA	45851.4	27122.5	33761.8	27487.7	34975.1	55730.7	58341	60148.5	39055.9	23614.8	43106.1	21960.2	54745.1	36586.2	16541.9	74106.6	80269.8	107756	56782.3	38754.7	88972.5	14191.1	74169.7	40422.8	23873.5	164131	59132.8	78110.9	74232	26592.9	38490.3	75099.8	63326.8
D2U6V0	Alpha-1 acid glycoprotein	agp	D2U6V0	D2U6V0	agp	Alpha-1 acid glycoprotein		27	0.0175061	LA-HA	4.02399e+06	6883449	11299416	7596427	2.88432e+06	5525612	7478473	5110107	4394631	3.92275e+06	5031287	7418716	4726508	5640075	7494235	6.60144e+06	2.71781e+06	3025366	1971994	1.6372e+06	3648696	2.56839e+06	4.52061e+06	2958766	6266058	2.29506e+06	2396856	3.02986e+06	4695159	2.33261e+06	3.1217e+06	5291677	2.6525e+06
D2U6Z5	Ceruloplasmin (Fragment)	cp	D2U6Z5	D2U6Z5	cp	Ceruloplasmin (Fragment)		16	0.733944	NA	1566777	1.48544e+06	2.09776e+06	2.16468e+06	1.68941e+06	1.26128e+06	1839307	1.18506e+06	1.84944e+06	1.56166e+06	1492224	1220539	1.39245e+06	1.1838e+06	1.70816e+06	2.26174e+06	1.82695e+06	2.23834e+06	1883113	1.58499e+06	2.05991e+06	2.05998e+06	2.28679e+06	1.60199e+06	1855650	1.60614e+06	2.07076e+06	2.60331e+06	1.65007e+06	1.27406e+06	1.15195e+06	1586504	1.84822e+06
D4QBF4	Hemoglobin beta	HBB	D4QBF4	D4QBF4	HBB	Hemoglobin beta		1	0.00122971	LA-HA;MA-LA	194790	93112.1		58678.4	611365	549482	261898	292756	923188			20385.7	35973	10316.8	16296	59953.8	82456.1	48950.1		23075.6	31400.3	316051	80976.7	80256.6		258828	248158	128189	64133.8	96711	44144.1	51737.8	85682.4
E0AE17	Monocyte differentiation antigen CD14	CD14	E0AE17	E0AE17	CD14	Monocyte differentiation antigen CD14		13	0.808647	NA	79086.3	65867.4	81398.5	93163.7	69735.7	88226.4	134424	83162.9	61780.5	102649	71379.3	103137	89428.5	91813.4	86369.2	53455.4	87586.2	49724	58768.7	68002.1	85139.1	95629.3	87729.9	68309.3	77427.1	106852	63534.5	65312.7	96839.2	82182.4	65745.2	84105	80715.7
E1ACW2	Lipoprotein lipase		E1ACW2;H9BTR2;L8I8U2;P11151	E1ACW2;H9BTR2;L8I8U2;P11151	;;M91_16745;LPL	Lipoprotein lipase;Lipoprotein lipase;Lipoprotein lipase (Fragment);Lipoprotein lipase		24	0.0730281	NA	83110.5	107682	3769.16	102010		410513	454463		43360.3	303837		105580	20138	63146.7	92146.7	503043	25438.3	432523	496797	849163	96532.5	69821.4	3753.26	10350	12496.5	187781	45077.2	103804	256072	2374.52	154962	22616.1	79314.4
E1AHZ7	S100A8 protein	S100A8	E1AHZ7	E1AHZ7	S100A8	S100A8 protein		2	1	NA														3290.99
E1B6Z6	Uncharacterized protein	LCN2	E1B6Z6;L8HVH6	E1B6Z6;L8HVH6	LCN2;M91_12706	Uncharacterized protein;Neutrophil gelatinase-associated lipocalin		7	0.671964	NA	261952			244309														229045							194945	296584						191802	166142
E1B725	Uncharacterized protein	GLA	E1B725;L8I8R5	E1B725;L8I8R5	GLA;M91_18896	Uncharacterized protein;Alpha-galactosidase A (Fragment)		1	1	NA
E1B7J1	Elongation factor 1-alpha		E1B7J1;E1B9F6;G3N2F0;L8I0I7;L8I1R8;L8I7U3;L8IG31;P68103	E1B7J1;E1B9F6;G3N2F0;L8I0I7;L8I1R8;L8I7U3;L8IG31;P68103	;;EEF1A1;M91_14294;M91_05413;M91_08919;M91_12581;EEF1A1	Elongation factor 1-alpha;Elongation factor 1-alpha;Elongation factor 1-alpha;Elongation factor 1-alpha;Elongation factor 1-alpha;Elongation factor 1-alpha;Uncharacterized protein;Elongation factor 1-alpha 1		3	1	NA																								38025.8
E1B7J2	Uncharacterized protein	ATF7IP2	E1B7J2;G3N0N4;L8I5I0;L8IWU0;M5FI63;Q3ZCJ6	E1B7J2;G3N0N4;L8I5I0;L8IWU0;M5FI63;Q3ZCJ6	ATF7IP2;ATF7IP2;M91_07363;M91_05224;ATF7IP2;EPHX1	Uncharacterized protein;Uncharacterized protein;Epoxide hydrolase;Activating transcription factor 7-interacting protein 2;Activating transcription factor 7 interacting protein 2-like;Epoxide hydrolase		2	0.172136	NA	342014	316601	359983	330905	221878	319092	433442	294130	314076	391436	237621	330995	244600	195650	250191	153105	128664	386108	262645	258667	324983	365618	104947	343849	233523	332768	332424	290319	289869	401479	343920	289876	273112
E1B805	Uncharacterized protein	LOC528040	E1B805	E1B805	LOC528040	Uncharacterized protein		101	0.447812	NA	277550	274061	555997	488429	690358	486535	424516	449454	345985	747591	618618	600770	538725	664433	485468	451043	452886	377392	429437	418382	422560	747149	417845	394106	679761	290514	568679	643749	538797	529061	431707	272568	475511
E1B991	Uncharacterized protein	KRT2	E1B991;G3MZ71	E1B991;G3MZ71	KRT2	Uncharacterized protein		2	0.437849	NA	18456.8	175873	48920.6	31301.7	52245		48726.3	58414.5	151966	89209.6	14760.2	48346.2	119706	44930.6	54000	22017.1	84247.5		21436.5	30469		530876	14722	101478	23593	25821.9	100514	92613.2	25368.9	135021	173131	14103.6	46160.3
E1B9H5	Uncharacterized protein	TGFBR3	E1B9H5;L8INI7	E1B9H5;L8INI7	TGFBR3;M91_06361	Uncharacterized protein;Transforming growth factor beta receptor type 3 (Fragment)		1	1	NA
E1B9K1	Uncharacterized protein		E1B9K1;L8HN31;L8HRC0;L8HRW4;L8IDB8;L8IHJ9;P0CG53;P0CH28;P62992;P63048	E1B9K1;L8HN31;L8HRC0;L8HRW4;L8IDB8;L8IHJ9;P0CG53;P0CH28;P62992;P63048	;M91_05084;M91_11639;M91_13707;M91_18159;M91_10178;UBB;UBC;RPS27A;UBA52	Uncharacterized protein;Polyubiquitin-B;Polyubiquitin-B;Polyubiquitin-C (Fragment);Polyubiquitin-C (Fragment);Ubiquitin-60S ribosomal protein L40 (Fragment);Polyubiquitin-B;Polyubiquitin-C;Ubiquitin-40S ribosomal protein S27a;Ubiquitin-60S ribosomal protein L40		4	0.548714	NA			29266.8	54451.5	21013.6	27302.2	24318.3	9888.26	40167.3	41888.2			32674				4586.23				7632.89	39476.8	13455.3		12804.5	40538	11982.4	11511		20167.3
E1BB91	Uncharacterized protein	COL6A3	E1BB91;G3N3E4	E1BB91;G3N3E4	COL6A3	Uncharacterized protein		4	0.460963	NA	74740.5	14700.9	111881	1.29493e+06	52254.2	105086	16978.7			18954.7		15383.6	21728.2		14842.1			595882	16045			52182.6					41151.9	15246.8	41638.6		18446.2	18083.4	35586.6
E1BCJ2	Uncharacterized protein		E1BCJ2;L8IGM1	E1BCJ2;L8IGM1	;M91_03590	Uncharacterized protein;Uncharacterized protein (Fragment)		3	0.227891	NA	17638.6				6400.17	12323.4												9459.68								15481.5		16985.5	20724.4		11047.9	19998.5	14858.8
E1BCU6	Uncharacterized protein	TCN1	E1BCU6;L8HXC6	E1BCU6;L8HXC6	TCN1;M91_20065	Uncharacterized protein;Transcobalamin-1		3	1	NA					5700.95																									1.11014e+06
E1BCU8	Uncharacterized protein	ICOSLG	E1BCU8	E1BCU8	ICOSLG	Uncharacterized protein		2	0.104332	NA	20833.8	29299	24266	49910.9	31146.8	40231.4	44066.1	25342.8	14172	49631.3	47915.6	26699.2	43323.9	40228.7	39765.9	49231.7	33267.2	33780	35548.3	39074	36629.3	34376.1	27465.7	29355.3	47067	32899.3	43448	36104.9	50698.1	34769.8	24833.1	33889.2	44101.5
E1BD36	Uncharacterized protein	IL6ST	E1BD36;L8J1B9	E1BD36;L8J1B9	IL6ST;M91_20220	Uncharacterized protein;Interleukin-6 receptor subunit beta		2	0.120172	NA	51325	66527.1	69877.8	52409.3	37993.7		79455.4		35505.5		74421.6		63476.8	78007.4					52716.9	45475.4			36736.9	63450.1	49019.3	38847.8		51420.6	56541	42176.3	42893.4	55218.8	45211.3
E1BD97	Uncharacterized protein	KIAA0100	E1BD97;L8IZI0	E1BD97;L8IZI0	KIAA0100;M91_14630	Uncharacterized protein;UPF0378 protein KIAA0100 (Fragment)		1	0.164693	NA			116927	71573.2	81358.1				36153.3		525528	58534.3		121914	239216			127197	443867		128719	71595.4	350527	118685	69794	125594					138342	133275
E1BDG4	Uncharacterized protein	MAK	E1BDG4;L8I1V6;Q2YDJ7	E1BDG4;L8I1V6;Q2YDJ7	MAK;M91_06196;MAK	Uncharacterized protein;Serine/threonine-protein kinase MAK;Male germ cell-associated kinase		1	0.869964	NA	454650	380702	750494	416157	461096	244187	381350	425609	532029	554260	401264	359331	496332	808591	275940	381382	524857	332724	309607	597232	330500	376052	357361	622214	301260	328590	810496	223319	259895	517438	458732	320290	450620
E1BDQ4	Uncharacterized protein	RYR1	E1BDQ4;L8HVD9	E1BDQ4;L8HVD9	RYR1;M91_17444	Uncharacterized protein;Uncharacterized protein (Fragment)		1	0.188318	NA	1.88637e+06	92763.8	140417	70466.8	289005	109489	3.11634e+06	1.72118e+06	172211	339125	54470.6	746921	123056	225161	513643	231980	308402	43540.3	285688	346976	225125	1.19134e+06	2.46315e+06	2.10601e+06	195266	182540	191181	329894	94513	1.36021e+06		152224	571171
E1BE29	Uncharacterized protein	RYR2	E1BE29;E1BHV1	E1BE29;E1BHV1	RYR2	Uncharacterized protein		1	0.198561	NA	325454	350374	633939	343415	280245	169120		667603	1.55211e+06	153973		216427	590290	1.51828e+06	990347	1.69491e+06	1.30254e+06	225808	431906	144954	726571	1.45731e+06	154231	141364	147160	145752	135086	437939	698801	211852		90764.4	174721
E1BF27	Uncharacterized protein	SLC38A10	E1BF27	E1BF27	SLC38A10	Uncharacterized protein		3	1	NA
E1BF81	Corticosteroid-binding globulin	SERPINA6	E1BF81	E1BF81	SERPINA6	Corticosteroid-binding globulin		13	0.197323	NA	199484	273297	146168	137012	138516	164722	146875	199668	53565.6	329813	309537	152576	346984	160096	144410	59781.4	303991	196499	172131	241093	312716	144723	243179	197308	165941	227367	324875	74095.8	184516	204538	357545	174321	123641
E1BFL8	Uncharacterized protein	IL1RAP	E1BFL8;L8IFJ8;Q0VC51	E1BFL8;L8IFJ8;Q0VC51	IL1RAP;M91_00310;IL1RAP	Uncharacterized protein;Interleukin-1 receptor accessory protein (Fragment);Interleukin 1 receptor accessory protein		15	0.0512977	NA	116525	186398	210152	88480.1	203683	189283	114001	256412	116852	221547	138902	284968	101599	241053	209261	197407	195831	178320	197817	195494	142721	231750	307147	280780	238029	147705	348676	155799	115075	271901	222579	186454	256971
E1BFN5	Uncharacterized protein		E1BFN5	E1BFN5		Uncharacterized protein		6	0.743558	NA	363283	560502	469612	350691	516922	353823	384378	509649	669164	275632	521812	411148	440456	474074	430632	630222	430752	440171	500953	480782	668588	410891	495884	358644	481113	389779	669414	716146	323435	326076	618491	803982	471605
E1BFN6	Uncharacterized protein	DPYS	E1BFN6	E1BFN6	DPYS	Uncharacterized protein		11	0.349154	NA	35171.6	59121.1	81109.9	27253	22392	17545.3	68540.3	46035.9	86585.9	47601.2	37282	77834.9	17430.2	38250	12501	31913.3	12190.5	35024.1	78876.7	24490.7	30474.3	16318.5	49077.2	32624.4	24399.9	43083.3	10236.9		19212.6	84534.1	36628.7	57954.9	6012.39
E1BGE2	Uncharacterized protein	UTP20	E1BGE2	E1BGE2	UTP20	Uncharacterized protein		1	0.252551	NA	1857.04						4523.12		3139.03	49211.7			6193.96		1040.34	10954.6	8886.62		24397.2	11203.8	11262.7	1128.27						2017.76
E1BGM9	Uncharacterized protein	CDH19	E1BGM9;L8I1C9	E1BGM9;L8I1C9	CDH19;M91_04673	Uncharacterized protein;Cadherin-19		2	0.0783865	NA	60420.8	84418.2	82793.3	69732.8	71600.2	61548.1	38245.2	76401	81529.3	63884.1	103254	70012.6	32349.6	119244	112148	100513	91735.2	124655	54267.8	85799.9	39469.2	43139	45788.8	132980	132611	114736	99470.4	122375	115484	99728.3	84469.1	54493.2	170226
E1BGX8	Uncharacterized protein	HHIPL2	E1BGX8;L8I229	E1BGX8;L8I229	HHIPL2;M91_07388	Uncharacterized protein;HHIP-like protein 2 (Fragment)		1	1	NA
E1BH06	Uncharacterized protein	LOC617696	E1BH06	E1BH06	LOC617696	Uncharacterized protein		145	0.62562	NA	5402166	4.44005e+06	4.16777e+06	5402825	4979225	5.78634e+06	5.8621e+06	4.20664e+06	4.04265e+06	3.20825e+06	4.67224e+06	3751875	4.01185e+06	3503826	3.14094e+06	6.63514e+06	5.61353e+06	8042818	5.08578e+06	5.62899e+06	4.54316e+06	3.79989e+06	3702159	3.28479e+06	3.34941e+06	6.09778e+06	4805997	5472828	4258922	3.62916e+06	4908731	3.99728e+06	6254942
E1BH94	Uncharacterized protein	PGLYRP2	E1BH94	E1BH94	PGLYRP2	Uncharacterized protein		27	0.694175	NA	445766	363630	618727	578685	622516	566940	671310	559012	397399	397187	508363	608943	505252	687419	689050	465064	466768	470494	516261	477894	449054	387306	558924	533446	500700	438065	413511	367952	593077	677723	536505	427072	560551
E1BHL6	Uncharacterized protein	QRFPR	E1BHL6;L8II67	E1BHL6;L8II67	QRFPR;M91_10280	Uncharacterized protein;Pyroglutamylated RFamide peptide receptor		1	0.715987	NA	283060		29520.9	16944.7		20185.9	26517.8	14365.7	37070.9	25299.4	23974	29758.3	28476.1	25302.4		254634	20979.6		27296.5	496688			128941	99864.8	326358	63782.2	26969.9		23716.3	30146.3		211450
E1BHY6	Uncharacterized protein	GRN	E1BHY6;Q2HJI6	E1BHY6;Q2HJI6	GRN	Uncharacterized protein;Granulin		10	1	NA			1906.82												5257.98																17349.6	4225.51	2669.9
E1BI56	Uncharacterized protein	TREML1	E1BI56;L8IHW7	E1BI56;L8IHW7	TREML1;M91_02433	Uncharacterized protein;Trem-like transcript 1 protein		1	0.483783	NA	50824.9	60408.4	47039.6																							71716.5		61466	61661.7	56093.2		52188.7	42269.8
E1BI82	Uncharacterized protein	LOC525947	E1BI82	E1BI82	LOC525947	Uncharacterized protein		58	0.00579504	LA-HA;MA-HA	32076968	23400494	21803244	22471302	22848368	16406022	21503798	18211420	23935568	20578610	23519364	24113390	23280002	26775558	25883240	22024496	21175716	22598820	19270254	24405870	24408106	21712138	27892300	29771120	25344384	31681762	24236422	26416674	22355170	38818556	30611484	29835464	24785700
E1BIG6	Uncharacterized protein	TFRC	E1BIG6;L8IEG6	E1BIG6;L8IEG6	TFRC;M91_13844	Uncharacterized protein;Transferrin receptor protein 1		14	0.208474	NA	82000.8	95801.2	73920.3	69748.6	144603	96368.4	77845.5	89463	71879.6	126787	83437.8	50128.3	71921.1	111901	73212.4	66802.2	71030.6	57841.1	65878.8	96241.2	77941.6	141969	89853.3	115534	82763.4	99673.8	117610	182691	37947.4	91526	53799.9	96497.2	101538
E1BIM0	Uncharacterized protein	GUCA2A	E1BIM0;L8J104	E1BIM0;L8J104	GUCA2A;M91_12191	Uncharacterized protein;Guanylin		1	1	NA	11205.2			7654.97								17993.8																		18492.8
E1BIR2	Dipeptidase	DPEP2	E1BIR2;L8IJY2	E1BIR2;L8IJY2	DPEP2;M91_18246	Dipeptidase;Dipeptidase (Fragment)		2	0.989266	NA										21163.3										7173.5							9273.51						19324.7
E1BIS6	Uncharacterized protein	SYNM	E1BIS6;L8J0J7	E1BIS6;L8J0J7	SYNM;M91_14555	Uncharacterized protein;Synemin (Fragment)		1	1	NA
E1BIT6	Uncharacterized protein	ALOXE3	E1BIT6	E1BIT6	ALOXE3	Uncharacterized protein		1	0.104737	NA	254798	251444	239807	138324	136926	92776	230982	303211	351105	281758	147359	124294	158570		104248	197312	84216	130900	208442	90757.6	156756	139376	234748	239954	77135.5	84158.4	155055	149330	243835	299199	89478.1	122776	203253
E1BIY5	Uncharacterized protein	SULF2	E1BIY5;L8HQ51	E1BIY5;L8HQ51	SULF2;M91_10778	Uncharacterized protein;Extracellular sulfatase Sulf-2		1	1	NA
E1BJ49	Uncharacterized protein	MASP2	E1BJ49	E1BJ49	MASP2	Uncharacterized protein		14	0.197089	NA	212316	230387	323174	283937	239037	280660	294920	252998	293819	258373	138047	254896	221764	194137	223614	427243	253130	209383	139769	236602	106554	261645	304923	262198	159491	291292	216306	232108	232159	273552	219492	323236	283445
E1BJF4	DNA polymerase	POLA1	E1BJF4;L8IUV3	E1BJF4;L8IUV3	POLA1;M91_13193	DNA polymerase;DNA polymerase (Fragment)		3	0.586061	NA	241509	418672	408175	421826	456646	509418	461341	700090	453248	525556	405074	286813	426682	688739	293436	998017	413954	606094	483343	612740	477715	481880	656187	557118	257853	503293	494954	497991	571599	600076	366229	514729	529701
E1BJN3	Amine oxidase		E1BJN3	E1BJN3		Amine oxidase		1	0.0382866	MA-HA	48950.6	50853.7	101601	59999.7	111828	164324	150729	37750.2	29583.2	56047.2	32441	38031.1	39249.3	225325	56065.1	80392.1	102071	114106	91393.2	55478.6	56658.8	190021	129009	166005	97588.9	165119	112618	121290	34630.4	257998	143832	53579.5	140979
E1BJV0	Uncharacterized protein	EHD4	E1BJV0;L8I2E7	E1BJV0;L8I2E7	EHD4;M91_00949	Uncharacterized protein;EH domain-containing protein 4		1	1	NA
E1BKC4	Uncharacterized protein	NIPBL	E1BKC4	E1BKC4	NIPBL	Uncharacterized protein		1	0.000919185	LA-HA;MA-HA	2939486	2949233	2.84573e+06	3075451	2.89463e+06	3069434	3802485	3.76463e+06	2.06763e+06	3.05754e+06	2712974	2.40069e+06	3.69976e+06	3.97713e+06	2906595	2.11031e+06	3.90701e+06	2643941	3143645	3.62174e+06	2909762	2.88736e+06	2.05315e+06	2.33871e+06	2859822	1.72666e+06	2.28256e+06	2.40093e+06	2935726	2.08903e+06	1.36099e+06	1.94785e+06	2175991
E1BKK9	Uncharacterized protein	SELENOM	E1BKK9	E1BKK9	SELENOM	Uncharacterized protein		7	1	NA
E1BKL4	Uncharacterized protein	CILP2	E1BKL4	E1BKL4	CILP2	Uncharacterized protein		3	0.765657	NA	11978.7	35128.6	9216.39	21639.8	29309.9	12414	9156.55		9387.95	26851.8	20887	12514.6	23070.3	29746.3	13571.6		11942.3	10902.2		14717.3			15146.5	19918.9	17882.5	17679.1	30487.2	19026.9	24651	19992.9		16222.5	17059.5
E1BKZ1	"Uncharacterized protein	GSR	E1BKZ1;L8HN40	E1BKZ1;L8HN40	GSR;M91_10507	"Uncharacterized protein;Glutathione reductase, mitochondrial (Fragment)"		2	0.169401	NA		25594.2	42312.4		23202.8	19651.4			59771.4	24288.4		20080.5			26865.9	14269.3		9049.25			11082.1									14158	41969.2
E1BL97	Uncharacterized protein	SOX13	E1BL97;L8IG45	E1BL97;L8IG45	SOX13;M91_12889	Uncharacterized protein;Transcription factor SOX-13 (Fragment)		1	0.712445	NA	1.00478e+06	850583	1.36093e+06	1.20813e+06	1.14943e+06	1.21889e+06	836189	1.27243e+06	922422	1426260	2.01554e+06	1.74813e+06	1.05229e+06	1077454	1068721	660257	691044	1.17487e+06	966566	980036	1.22909e+06	1.21447e+06	1.73894e+06	1.51755e+06	1.10802e+06	787128	754494	614946	1164776	1.53478e+06	841688	771441	675534
E1BLA8	Uncharacterized protein	GOLM1	E1BLA8;L8ICH9	E1BLA8;L8ICH9	GOLM1;M91_18445	Uncharacterized protein;Golgi membrane protein 1		6	0.664641	NA	116710	14669.2	10928.6	20041.8	20255.1	13321	13997.5	11986.2	20180.3	22914.4	13358	19684.2	20272.3	19423.5	15019	27007.8	11472.9	18564.6	23976.3	26192.1	14998.2	26146.1	21050.7	37713.2	40071.2	22667.5	14188.5	16946.5	20371.7	36435.4	4055.21	14909.3	28916.7
E1BMJ0	Uncharacterized protein	SERPING1	E1BMJ0	E1BMJ0	SERPING1	Uncharacterized protein		24	0.424617	NA	2.67195e+06	2.40031e+06	1.84248e+06	2.61312e+06	2.53019e+06	2.92739e+06	2.48456e+06	2164733	2.10817e+06	2.50825e+06	2999077	2992727	2.48239e+06	3.10635e+06	3.15402e+06	2362111	2.2874e+06	2.83249e+06	2.25729e+06	2.07011e+06	2.85946e+06	1.90993e+06	2.12682e+06	2629880	2.31064e+06	2.78452e+06	2.26603e+06	2.38795e+06	3.13402e+06	2.07503e+06	2.31459e+06	2687718	3738179
E1BN82	Mitogen-activated protein kinase 8 interacting protein 3 isoform 1	MAPK8IP3	E1BN82;M5FMW2	E1BN82;M5FMW2	MAPK8IP3	Mitogen-activated protein kinase 8 interacting protein 3 isoform 1;Mitogen-activated protein kinase 8 interacting protein 3 isoform 2		1	0.0398928	MA-LA	423165	93224.6	346044	518813	118134	120179	137383	166689	692945	121341	121890	164975	133538	183014	210454	215729	142480	131463	152704	127960	163845	142849	219368	219702	182980	158442	281991	200094	127776	182369		127869	164691
E1BNG2	"alpha-1,2-Mannosidase"	MAN1A1	E1BNG2	E1BNG2	MAN1A1	"alpha-1,2-Mannosidase"		2	1	NA													43593		25895.8										37420.2
E1BNR0	Uncharacterized protein	APOB	E1BNR0	E1BNR0	APOB	Uncharacterized protein		149	0.169181	NA	141095	346501	282938	138373	277685	280576	193177	201612	315993	514215	341707	280542	315594	523980	315399	200556	339446	279444	277306	76385.2	404012	385595	195979	336362	348477	303798	194409	231824	226536	378187	220481	300436	178707
E1BNX4	Uncharacterized protein	CREB3L1	E1BNX4;L8IG47	E1BNX4;L8IG47	CREB3L1;M91_11645	Uncharacterized protein;Cyclic AMP-responsive element-binding protein 3-like protein 1		1	1	NA																																3905.06
E1BP91	Uncharacterized protein	NPEPPS	E1BP91	E1BP91	NPEPPS	Uncharacterized protein		5	1	NA
E3VLN2	Collagen type VI alpha 1 protein	COL6A1	E3VLN2	E3VLN2	COL6A1	Collagen type VI alpha 1 protein		3	0.609299	NA	23097.5	16271.9	22309.3	15584.8	23745.3	24950.4	20536.3	19738	20935	24320.9	22086.2	12881.6	31548.2	26098	20757	25283.6	23044.1	18632.6	19670.1	30045.6	22065.6	17716	18914.5	22297.3	12619.5	17931	27766.6	19158.3	20034	19037.3	29785.6	36042.3	33999.9
E5G7E7	"Fatty acid-binding protein	H-FABP	E5G7E7;L8HZH7;P10790;Q4TZH2;Q5XLB1	E5G7E7;L8HZH7;P10790;Q4TZH2;Q5XLB1	H-FABP;M91_11074;FABP3;FABP3;FABP3	"Fatty acid-binding protein;Fatty acid-binding protein, heart;Fatty acid-binding protein, heart;Fatty acid-binding protein, heart;Fatty acid-binding protein 3"		26	0.163822	NA	21705.3	39840.7	51403.2	49796.5	18040.1	60655.8		26672.4	117519	33303.1	54356	35778.8	50151.5	115250	45693.8	25049.2	111072	35192.6	33099.2	36178.6	50302.2	100998	40530.2	52094.6	75815.3	64304.8	177686	68157.6	31081.6	107268	158373	2679.02
E7DSS8	Conglutinin 1 (Fragment)	CGN1	E7DSS8;E7DSS9	E7DSS8;E7DSS9	CGN1	Conglutinin 1 (Fragment)		33	0.05173	NA	5887031	6.09975e+06	5.59462e+06	9278829	7818052	8.33545e+06	10548463	11888784	5802065	3.2175e+06	6173998	6860631	5.89527e+06	3.12166e+06	3.93862e+06	1981939	4870430	5572831	7234407	5.27681e+06	7273291	8492896	4.71412e+06	3.98218e+06	6.05768e+06	6103711	11980888	3.68209e+06	11864880	7.54861e+06	15770172	5.92508e+06	4.19488e+06
E9NST3	Sodium phosphate solute carrier family 34 member 2	Slc34a2	E9NST3	E9NST3	Slc34a2	Sodium phosphate solute carrier family 34 member 2		16	0.235484	NA	9021.05	14181.4	36032.8	82748.4	44112.2	11904.5	56557.9	18764.6		23767.1		17320.8	9947.89	25569.2	18664.5						30410.7	23155.3	8872.1	34091.8	5026.91	36258	45418	28891.4	12266.6	7004.43	16315.6	12045.1
F1MAU3	Gamma-interferon-inducible lysosomal thiol reductase	IFI30	F1MAU3;L8IED6	F1MAU3;L8IED6	IFI30;M91_16412	Gamma-interferon-inducible lysosomal thiol reductase;Gamma-interferon-inducible lysosomal thiol reductase (Fragment)		6	1	NA												76292.1			27536.3
F1MAV0	Fibrinogen beta chain	FGB	F1MAV0;L8I9W3	F1MAV0;L8I9W3	FGB;M91_16183	Fibrinogen beta chain;Fibrinogen beta chain (Fragment)		43	0.788452	NA	28237.7	53141.8	122659	68339.8	101959	64899.3	393703	52067.4	156411	78251.1	54029.1	74315.5	83186.6	39636.5	54417.6	200171	46363	74046.8	140732	473783	416711	36475.1	121480	93831.2	53906.6	18976	261395	316904	154630	116156	70443.2	83318.9	37693.8
F1MC11	"Keratin, type I cytoskeletal 14	KRT14	F1MC11;L8HP74	F1MC11;L8HP74	KRT14;M91_06039	"Keratin, type I cytoskeletal 14;Keratin, type I cytoskeletal 14"		9	0.251799	NA	16739.9	76345.8	24806.4	15548.9	26350.8	21145.3	18228.2	50355.9	56800.1	51337.3	70083.1	16988.8	35907.4	25044.1	31097.3	18185	29903.2	47413.2	21064.3	30642.2	25851.5	248803	12314.5	64096.4	22587.1	33812.5	20523.9	88909.7	35797	54081	59776.4	29908.5	38812.6
F1MC39	Uncharacterized protein	STAG1	F1MC39;G3X6R3;L8IX51;L8IX80	F1MC39;G3X6R3;L8IX51;L8IX80	STAG1;STAG2;M91_01195;M91_10693	Uncharacterized protein;Uncharacterized protein;Cohesin subunit SA-2 (Fragment);Cohesin subunit SA-1 (Fragment)		2	1	NA				8646.48
F1MD23	C-X-C motif chemokine	CXCL3	F1MD23;Q2KIE5	F1MD23;Q2KIE5	CXCL3;CXCL2	C-X-C motif chemokine		2	1	NA
F1MD73	Uncharacterized protein		F1MD73	F1MD73		Uncharacterized protein		2	0.86571	NA	34500.7	48045.6		62274.5	69458.9	46431.6	74935.3	30512.3	21518.4	32336.3	102411	17149.8	34472.4	22146.4	2159.07	190707	55809.5	85091.7	28285.6	933.47	28397.4	9592.95	15842.5	21438.5	46888.8	9016.17	19509.8	54196.1	36058.9	116526	53666.1	32666.7	84384.2
F1MD77	Uncharacterized protein	LAMC1	F1MD77;L8IQE7	F1MD77;L8IQE7	LAMC1;M91_14901	Uncharacterized protein;Laminin subunit gamma-1 (Fragment)		3	1	NA						9415.48																32492.2
F1MDA4	Hemogen	HEMGN	F1MDA4;L8HY77;Q32L62	F1MDA4;L8HY77;Q32L62	HEMGN;M91_12230;HEMGN	Hemogen		1	0.00818904	LA-HA;MA-HA	177416	148272	169075	139689	197158	152460		97393	145722	232097	240674	222719	163839	117094		86303.1	45541	126608	130946	97027.7	140991	222626	257932	261074	153397	185946	191483	234071	209759	256919	168627		169753
F1MDS0	Uncharacterized protein	PRG4	F1MDS0;G3MYM8;L8ISZ7;O77765;Q6QJF3	F1MDS0;G3MYM8;L8ISZ7;O77765;Q6QJF3	PRG4;PRG4;M91_16522;;	Uncharacterized protein;Uncharacterized protein;Proteoglycan 4;Superficial zone protein (Fragment);Proteoglycan 4 (Fragment)		1	0.00884459	LA-HA	16678.8	11762.8	16633.2	12814.3		20311.9	21356.3	12090.9	22950.8	12571.9	16126.2	20580.6	16878		20619.5	21014.9	30722.1	23734	16215.5	44563.8	22974.2	38047.4	21381.9	32122		43617.1		29858.6	15201.4	19190.6	27905	28101.9	49165.3
F1MEP8	Uncharacterized protein	ATMIN	F1MEP8;L8HUB8	F1MEP8;L8HUB8	ATMIN;M91_21380	Uncharacterized protein;ATM interactor (Fragment)		2	1	NA
F1MER7	Uncharacterized protein	HSPG2	F1MER7	F1MER7	HSPG2	Uncharacterized protein		4	0.000403901	LA-HA;MA-LA					119022	88563.9	12478.6	132000		28107.4		17457.2	24232.9	28640.7	21905		10974.8	19350.1	17921.9	17568	12245.7	33108.8	12345.6		23824.4		25621.3		37178.5				12057.2
F1MF66	GDNF family receptor alpha-2	GFRA2	F1MF66;L8IKQ7;Q5E9X0	F1MF66;L8IKQ7;Q5E9X0	GFRA2;M91_04189;GFRA2	GDNF family receptor alpha-2;GDNF family receptor alpha-2 (Fragment);GDNF family receptor alpha-2		5	0.737678	NA			40943.5	131516	129171	50377.9		80618.6	22832.4	84720.8	22812.6	28489.1	40888.1			555479			188496	1151.04			72094.9	318318		141396	19269.1	117944	116361				53418.1
F1MFF9	Uncharacterized protein	CHD5	F1MFF9;L8IRA9	F1MFF9;L8IRA9	CHD5;M91_04514	Uncharacterized protein;Chromodomain-helicase-DNA-binding protein 5 (Fragment)		1	0.00263744	MA-LA	220423	223723	149263	248510	185263	235328	289916	317917	252247	82468.2	135851	76629.7	61887.6	111266	195935	139068	191578	52306.4	175322	51211.2	267608	279617	191420	67686.5	220918	124888	248910	181172	240016	228265	174756	136547	76217.3
F1MFI4	Uncharacterized protein	CRTAC1	F1MFI4;L8IB90	F1MFI4;L8IB90	CRTAC1;M91_14359	Uncharacterized protein;Cartilage acidic protein 1 (Fragment)		3	0.021298	LA-HA;MA-HA	67840.8	34945.6		51868.4		43793.9	29379.5			55203.7	48012.3	60624.5		25737.3	68316				27854.3	40290.6	83361.5	186131	95257.5			62451.7	50051.4	96121.8		173219	37872.2	86847.4	84051.1
F1MFW9	"Uncharacterized protein	KRT24	F1MFW9;L8IE84	F1MFW9;L8IE84	KRT24;M91_05308	"Uncharacterized protein;Keratin, type I cytoskeletal 24"		1	1	NA		18068.4																				128572										15207.1
F1MG13	Uncharacterized protein	MYO15A	F1MG13	F1MG13	MYO15A	Uncharacterized protein		1	0.117953	NA	398983	102251	119411	180904	145277	200705	379015	283535	261743	308053	246589	144631	274653	205739	256421	418086	267371	268800	231687	311479	213580	386728	301115	310337	351202	364560	341287	307933	313184	95586.6		292796	339274
F1MGF7	Uncharacterized protein	CDK5RAP2	F1MGF7;L8IST4	F1MGF7;L8IST4	CDK5RAP2;M91_07245	Uncharacterized protein;CDK5 regulatory subunit-associated protein 2 (Fragment)		1	1	NA																				364107
F1MGU7	Fibrinogen gamma-B chain	FGG	F1MGU7;Q3SZZ9	F1MGU7;Q3SZZ9	FGG	Fibrinogen gamma-B chain;FGG protein		21	0.663814	NA	36251.8	48681.6	170606	103828	134573	86926.3	423340	46518.3	200096	97563.1	49111.6	70732.8	89910.4	49792.4	59627.3	290525	45154.5	79185.7	228604	767280	593672	57131.8	137193	101150	84925.9	39086.4	297146	490819	181151	126937	116382	90715.6	57613.5
F1MGY9	Uncharacterized protein	AGA	F1MGY9;L8J332;Q1RMN0	F1MGY9;L8J332;Q1RMN0	AGA;M91_01774;AGA	Uncharacterized protein;N(4)-(Beta-N-acetylglucosaminyl)-L-asparaginase (Fragment);Aspartylglucosaminidase		6	0.148947	NA	19936.2	25816.8	27642.3	19780.4	17206.2	25654.3	21635.1	37119	67550.2	6625.83	26679.9	37990.9	25046.7	18348.3	24492.2	5280.86	27844.5	26717	32133.2	23250.9	8306.01	31205.1	39732.1	16118.8	17336.7	12786.5	19832.8	11591.5	14810.7	19477.6	14337.7	9873.48	22807
F1MGZ5	Uncharacterized protein	CLCA1	F1MGZ5;L8IZ51	F1MGZ5;L8IZ51	CLCA1;M91_00760	Uncharacterized protein;Calcium-activated chloride channel regulator 1		1	1	NA			13690.3						12280.7					10593.9
F1MH40	Uncharacterized protein		F1MH40	F1MH40		Uncharacterized protein		9	0.240455	NA	2.308e+06	376768	1763211	182456	1.34912e+06	5.1373e+06	479146	2.31847e+06	1.81855e+06	1.15685e+06	1.3515e+06	2.5855e+06	1439550	1.35172e+06	439383	2712529	1.39952e+06	222549	2.69587e+06	7.5542e+06	2.17761e+06	3.89993e+06	1.77946e+06	1.33866e+06	3920104	867425	2.92968e+06	3.58492e+06	2.35645e+06	2.80169e+06	5289547	2978908	2923648
F1MHB8	Nicotinate-nucleotide pyrophosphorylase [carboxylating]	QPRT	F1MHB8;Q3T063	F1MHB8;Q3T063	QPRT	Nicotinate-nucleotide pyrophosphorylase [carboxylating]		1	1	NA			3225.05					2000.64				2850.38											2142.03
F1MHC3	CD44 antigen	CD44	F1MHC3;F1MQT9;L8ITJ7;Q0VD03;Q29423	F1MHC3;F1MQT9;L8ITJ7;Q0VD03;Q29423	CD44;CD44;M91_01245;CD44;CD44	CD44 antigen		2	0.00203386	LA-HA	56386.6	96379.3	83120.3	78361.9	90912.4	50414.5	78219.8	54402.2	48898.1	36924.6	69346.4	49448.7	54250.7	61244.7	52834.4	89975.5	70905.5	35189.3	69769.2	44018.9	54443.4	39529.5	40679.9	60005.9	54124.1	42937.6	45326	35463.9	36007.6	33330	65414.6	30961.4	54065.3
F1MHP5	Uncharacterized protein	FLT4	F1MHP5;L8I918	F1MHP5;L8I918	FLT4;M91_10253	Uncharacterized protein;Vascular endothelial growth factor receptor 3		6	0.351437	NA	20596.1	42620.1	43074.5	28489.5	34317.2	38917.3	21313.5	31037.5	16194.1		43417	25260	24932.8	28089.9	31033.5	29683.8	21977.6	20339.3	24982.2	24175	25204.9	26295.7	33845.9		18491.7			33921.3		18837.1	20163.4	22949.5	28895.7
F1MI18	Uncharacterized protein		F1MI18;F1MJK3	F1MI18;F1MJK3		Uncharacterized protein		99	0.0159568	LA-HA;MA-HA	2.06884e+06	2.65182e+06	1.8375e+06	1.977e+06	3.46055e+06	3.82228e+06	2.46846e+06	3173861	2812479	3.50425e+06	1926146	1.81111e+06	4426993	2501639	3105956	1.73578e+06	2.46432e+06	3.59961e+06	2.64615e+06	2.24454e+06	3.27537e+06	3.49085e+06	2.48474e+06	3.16969e+06	3.7265e+06	4.47019e+06	7189979	3017787	3.58674e+06	4.3164e+06	3377617	2886934	3.94412e+06
F1MIE6	Cation-independent mannose-6-phosphate receptor	IGF2R	F1MIE6;L8ICY9;P08169	F1MIE6;L8ICY9;P08169	IGF2R;M91_06284;IGF2R	Cation-independent mannose-6-phosphate receptor;Cation-independent mannose-6-phosphate receptor (Fragment);Cation-independent mannose-6-phosphate receptor		3	1	NA			7970.55										19836.3																		13832.1
F1MIH9	Putative phospholipase B-like 2	PLBD2	F1MIH9;L8I2P8;Q2KIY5	F1MIH9;L8I2P8;Q2KIY5	PLBD2;M91_10543;PLBD2	Putative phospholipase B-like 2;Putative phospholipase B-like 2 (Fragment);Putative phospholipase B-like 2		11	0.873151	NA				60818.6	12715.8																					284.359	59458.4
F1MJ12	Complement C1s subcomponent	C1S	F1MJ12;L8HXQ4;Q0VCX1	F1MJ12;L8HXQ4;Q0VCX1	C1S;M91_17660;C1S	Complement C1s subcomponent		14	0.393002	NA	618801	614706	611238	671663	509021	671752	1.05052e+06	736124	725084	699739	698534	549846	633182	575501	617671	617826	685177	657865	832413	755180	746617	644413	616771	404035	671297	762494	746638	547821	602015	606539	715528	657149	543725
F1MJQ3	Alpha-amylase	AMY2B	F1MJQ3;L8IE92;Q3MHH8	F1MJQ3;L8IE92;Q3MHH8	AMY2B;M91_14127;AMY2A	Alpha-amylase		11	0.151594	NA	87638.1	119588	153077	117078	77620.8	114533	111127	95519.5	107091	120275	205517	130010	130264	107083	256699	102233	98867.9	231976	91292.8	93265.7	115045	96471.6	121263	129394	118297	124467	128633	110570	128554	107674	92563.4	122506	128820
F1MJV6	Uncharacterized protein	ADGRG6	F1MJV6;L8IA89	F1MJV6;L8IA89	ADGRG6;M91_16252	Uncharacterized protein;G-protein coupled receptor 126		2	1	NA
F1MJW4	Uncharacterized protein	FAM20A	F1MJW4;L8IFD1	F1MJW4;L8IFD1	FAM20A;M91_10351	Uncharacterized protein;Protein FAM20A (Fragment)		4	1	NA
F1MJZ4	"Uncharacterized protein	IGFALS	F1MJZ4;M5FKF4	F1MJZ4;M5FKF4	IGFALS	"Uncharacterized protein;Insulin-like growth factor binding protein, acid labile subunit"		24	0.00860179	MA-LA	266499	208995	286787	214874	176257	177918	156274	266252	222427	368109	349159	331466	329151	265609	283517	667790	340357	277048	280500	261803	285110	400845	322546	287563	361057	208395	304938	207475	277712	304567	273719	319640	423388
F1MK08	Tripeptidyl-peptidase 1	TPP1	F1MK08;L8HW02;Q0V8B6	F1MK08;L8HW02;Q0V8B6	TPP1;M91_19698;TPP1	Tripeptidyl-peptidase 1		9	1	NA																								21999.6
F1MKP6	Cadherin-13	CDH13	F1MKP6;Q3B7N0	F1MKP6;Q3B7N0	CDH13	Cadherin-13		1	0.00282589	LA-HA;MA-LA	30586.3	23843.4	20753.2	24155.4	22345	23638.3	40899	32212.4	17566.2	34220.7	43652.2	32886.7	39691.4	39593.8	39136.7	21683.1	32919.4	29998.7	29223.9	40738.5	29849.9	45561.3	35227.6	44243.4	35642.3	25439.9	45072.6	34522	37088.3	37396.6	28041.2	37344.6	34958.7
F1MKS5	Histidine-rich glycoprotein	HRG	F1MKS5	F1MKS5	HRG	Histidine-rich glycoprotein		48	0.00680173	MA-LA	3.03942e+06	3.81901e+06	3880088	3.63425e+06	2.94767e+06	2712230	3.55669e+06	2.88422e+06	2925473	2978083	2.49073e+06	2.96913e+06	2.4772e+06	3.5015e+06	3.37538e+06	1.8404e+06	2.16069e+06	2.21573e+06	2237284	2.09401e+06	2.58502e+06	2.72263e+06	2.50587e+06	2.73475e+06	3.0127e+06	3131708	2.88769e+06	2.55485e+06	3559174	2.63038e+06	3146212	2116951	3079667
F1MLR4	Uncharacterized protein	CNTFR	F1MLR4;L8I6D3	F1MLR4;L8I6D3	CNTFR;M91_04168	Uncharacterized protein;Ciliary neurotrophic factor receptor subunit alpha (Fragment)		6	1	NA										16499.6					40825.7
F1MLW2	"BPI fold-containing family B member 1	BPIFB1	F1MLW2;L8IHA7;Q8SPF8	F1MLW2;L8IHA7;Q8SPF8	BPIFB1;M91_05151;BPIFB1	"BPI fold-containing family B member 1;Long palate, lung and nasal epithelium carcinoma-associated protein 1;BPI fold-containing family B member 1"		5	0.0763835	NA	4554.38	9203.08	7365.29	12840.5	8549.94	5077.93	2674.89	9002.39	2751.84	28411	16070.8	22910.9	17845.2	15426.7	16394.2	2321.52	14533.4	12278.9	7221.04	3574.23	6680.87	18300.1	6226.85	6875.18	17643.6	9655.78	13884		16809	27445.8	1939.34	11569.9	5260.4
F1MLW8	Uncharacterized protein		F1MLW8	F1MLW8		Uncharacterized protein		3	0.604492	NA	65211260	62442112	18924710	176784480	148200448	78684176	139519568	66846620	38242044	100826384	112270480	177059840	189386960	167054928	79493056	139405232	84333296	75864968	54294072	100662384	83819736	80478720	172830240	104656432	87464096	60649880	87113736	75669376	57797620	65469008	410118944	64455968	155304208
F1MM13	Uncharacterized protein	H6PD	F1MM13;L8ISV7	F1MM13;L8ISV7	H6PD;M91_12826	Uncharacterized protein;GDH/6PGL endoplasmic bifunctional protein (Fragment)		6	0.883897	NA		8561.05	9416.11	29034.3	13746.9	7112.61	30876.9		17593.7	34129.6			28507.9	12026.4	14827.9	10123.1	16911.8	24254.6		14375.3	8109.69					9558.13	24554	40319.3	16303.1			20717.4	5161.86
F1MM86	Complement component C6	C6	F1MM86;Q29RU4	F1MM86;Q29RU4	C6	Complement component C6		49	0.00616995	MA-HA	675246	757231	726725	889663	785224	501834	812125	432921	761875	493336	1.13339e+06	805057	606027	498060	478731	445488	871342	562786	487728	753170	572899	613807	849165	844338	1.01307e+06	1.33612e+06	716468	744751	941551	942523	882329	775972	1.27371e+06
F1MMK9	Protein AMBP	AMBP	F1MMK9	F1MMK9	AMBP	Protein AMBP		23	0.00454157	MA-HA	4225362	3784568	2.83475e+06	3.83287e+06	3782672	3.9065e+06	4347903	3724283	2.77971e+06	4325885	3.71971e+06	4.27673e+06	3537838	3.22981e+06	3.79203e+06	1.97699e+06	2.98914e+06	3.55162e+06	3.35191e+06	3.10693e+06	3634625	5.26027e+06	3540545	3595013	4.47917e+06	4.02501e+06	4582128	4424657	4747667	5.50841e+06	3845846	4113887	3.76174e+06
F1MMP5	Inter-alpha-trypsin inhibitor heavy chain H1	ITIH1	F1MMP5	F1MMP5	ITIH1	Inter-alpha-trypsin inhibitor heavy chain H1		88	0.0296634	NA	5.08746e+06	4371543	3392576	4.4044e+06	3730406	4594595	5.29444e+06	3.74717e+06	3.37135e+06	5.598e+06	4333361	5219305	4338877	3919651	4104282	2.60556e+06	3151161	4900630	3.9706e+06	4395275	4.41789e+06	5630818	4.80744e+06	4722610	5.76663e+06	5080969	4335425	4.87625e+06	5100880	6237358	4.31907e+06	4.57834e+06	4212532
F1MN84	Aminopeptidase N	ANPEP	F1MN84;L8IJU7;P79098	F1MN84;L8IJU7;P79098	ANPEP;M91_16064;ANPEP	Aminopeptidase N;Aminopeptidase N (Fragment);Aminopeptidase N		2	0.112772	NA			1.79477e+06			1.24086e+06				12174.6				13203.5	1.19344e+06		9018.17										9847.36
F1MNG3	Ras-related C3 botulinum toxin substrate 1	RAC1	F1MNG3;L8I7A1;P62998	F1MNG3;L8I7A1;P62998	RAC1;M91_09359;RAC1	Ras-related C3 botulinum toxin substrate 1;Ras-related C3 botulinum toxin substrate 1 (Fragment);Ras-related C3 botulinum toxin substrate 1		4	1	NA							18833.3
F1MNI4	Uncharacterized protein	RAB5B	F1MNI4;L8HVY0;L8I100;L8ICI4;Q0IIG7;Q58DS9	F1MNI4;L8HVY0;L8I100;L8ICI4;Q0IIG7;Q58DS9	RAB5B;M91_19817;M91_07256;M91_17147;RAB5A;RAB5C	Uncharacterized protein;Ras-related protein Rab-5A (Fragment);Ras-related protein Rab-5B (Fragment);Ras-related protein Rab-5C;Ras-related protein Rab-5A;Ras-related protein Rab-5C		3	1	NA											16420.6			25245.8
F1MNM2	Phosphatidylinositol-glycan-specific phospholipase D	GPLD1	F1MNM2	F1MNM2	GPLD1	Phosphatidylinositol-glycan-specific phospholipase D		3	0.0310023	MA-HA	66784.9	31702.7	43037.4	47668	51865.4	28182.9	58086.3	64426.6	29373.4	50734.8	60622.5	77265.3	41348.8	77944	71261.4	53349.3	57912.7	71246.8	66625.6	49719.3	39869.4	57802.4	35259	66292.3	19166.3	43308.1	55674.9	16607.9	40263.4	58113.4	51988.7	50473.8	34801.5
F1MNQ4	Superoxide dismutase [Cu-Zn]		F1MNQ4;J9QN81	F1MNQ4;J9QN81	;SOD1	Superoxide dismutase [Cu-Zn]		9	0.337249	NA	14738.5		5588.17	5166.07	18644.2	18551.5	102568		18746.5					2361.62			6935.58			5972.67					19530.2	17163.3	15092.7	4757.48	8552.44			11467.4	6682.25
F1MNS5	Uncharacterized protein	ENPP1	F1MNS5;L8HXY7	F1MNS5;L8HXY7	ENPP1;M91_17858	Uncharacterized protein;Ectonucleotide pyrophosphatase/phosphodiesterase family member 1		2	0.35902	NA	26766.3					54215.3		6229.35	10083.4	21431.8	34194.7				5958.94			6435.73	6329.05		6274.12	50130.3	21152	35249.7		22539.4	7656.31
F1MNT5	Uncharacterized protein	MUC20	F1MNT5;L8III5	F1MNT5;L8III5	MUC20;M91_13841	Uncharacterized protein;Mucin-20 (Fragment)		1	1	NA
F1MPE1	Uncharacterized protein	CD109	F1MPE1	F1MPE1	CD109	Uncharacterized protein		1	0.471359	NA							33522.3				66573.4				44518.8		67326.5		36320.8	105736					31296.9		89611.8					24145.5	26607.3
F1MPL1	Uncharacterized protein	MFN1	F1MPL1;L8IT68	F1MPL1;L8IT68	MFN1;M91_09228	Uncharacterized protein;Mitofusin-1		1	0.0175351	LA-HA	1.21669e+06	449690	513657	684557	629080	856726	434686	702791	129987	1.5809e+06	244941	1.32219e+06	1.41545e+06	1.11549e+06	1.23838e+06	341787	1.15023e+06	922586	882470	536641	266576	1.44421e+06	1.72641e+06	1.47353e+06	1.64884e+06	762589	197037	1.15053e+06	819772	1630880	1.24699e+06	1139095	1.02503e+06
F1MPL4	Uncharacterized protein		F1MPL4;L8IY38;Q3T0Q4	F1MPL4;L8IY38;Q3T0Q4	;M91_15578;NME2	Uncharacterized protein;Nucleoside diphosphate kinase (Fragment);Nucleoside diphosphate kinase B		7	1	NA									1194.29
F1MR53	Uncharacterized protein	CCDC27	F1MR53;G3MZX8;L8IXG9	F1MR53;G3MZX8;L8IXG9	CCDC27;CCDC27;M91_10882	Uncharacterized protein;Uncharacterized protein;Coiled-coil domain-containing protein 27 (Fragment)		1	0.00352032	LA-HA;MA-HA	29179.6	26002.9	22221.8	25024	29626.1	19484.3	30640.5	32160.8	25057.5	48413	34644	30137.4	38265.6	33826.5	29573.2	8484.42	49807	20072.5	28607.4	4928.15	30720.5	43288.9	39712.8	49370.2	49968.1	39966.4	34453	51988.2	40627.8	36585.1	31036.3	36248.4	35860.3
F1MRL4	Uncharacterized protein	RGAG1	F1MRL4;L8HYN1	F1MRL4;L8HYN1	RGAG1;M91_09152	Uncharacterized protein;Retrotransposon gag domain-containing protein 1 (Fragment)		3	0.701328	NA				27483.4				47536.6	24121.9	80501.9		43159.2	41824.8		30300.1	40170.1	39432.3	21401.4		39477.1	34722.9	57550.4	49376.2	72647.4	67775.6	11623.8	66573.7	30333.3	32130.7			10346.4
F1MS32	Apolipoprotein D	APOD	F1MS32;L8IIL2;Q32KY0	F1MS32;L8IIL2;Q32KY0	APOD;M91_13869;APOD	Apolipoprotein D;Apolipoprotein D (Fragment);Apolipoprotein D		7	0.000199803	LA-HA;MA-HA	842954	789285	689568	732980	844806	1.04563e+06	750680	974360	936884	870934	1199563	779225	866673	931681	952303	492334	791923	870946	871695	1.0036e+06	903666	1.62402e+06	1.90641e+06	2.54738e+06	1.16781e+06	1483141	1.67032e+06	1.09773e+06	2.38989e+06	2.14728e+06	523191	1.31312e+06	744751
F1MSZ6	Antithrombin-III	SERPINC1	F1MSZ6;L8IU68	F1MSZ6;L8IU68	SERPINC1;M91_17757	Antithrombin-III		81	0.000740116	LA-HA	2.75022e+06	3.4557e+06	5775051	3516652	3.18764e+06	3.53196e+06	4.588e+06	3.08973e+06	4806188	2449198	4.02864e+06	3.41015e+06	3.26918e+06	2800039	3331192	2.77909e+06	2.52566e+06	3.05704e+06	3675856	2940283	4.06871e+06	1669069	2.74692e+06	2.10017e+06	3.92797e+06	2.07504e+06	2.05403e+06	1.92975e+06	3105847	1.69867e+06	3504347	2461256	2.12738e+06
F1MTI7	Protein CutA	CUTA	F1MTI7;F1N5T0;P69678;Q1RMP3	F1MTI7;F1N5T0;P69678;Q1RMP3	CUTA	Protein CutA;Protein CutA;Protein CutA;CutA divalent cation tolerance homolog (E. coli)		2	0.466922	NA	73383	196844	63247.4		56584.9	54298.6	56039.1	76009	66780.4	114187	116495	70018.1	76362.7		74337.1		173290	42379.7	55275.2	240226	99681.9	50258.9	73051.5	111434	121447		146409		61444.4	69534.2	101214	45630.3	60222.4
F1MTT3	Coagulation factor XII	F12	F1MTT3	F1MTT3	F12	Coagulation factor XII		15	0.579662	NA	63862.8	83984.6	31919.6	57520.6	71280.8	59019.8	60577.3	82105.4	54594.1	47588.1	89910.8	51704.2	108853	45750.9	34767.2	31586.3	103362	111510	71716.4	135072	69129.4	99105.6	93671.6	58515.4	81301.6	144599	66409.9	16701.2	127431	79675	33492.9	91232.8	29309.6
F1MUB9	"Uncharacterized protein	PRSS8	F1MUB9;L8J5U3;Q08DU0	F1MUB9;L8J5U3;Q08DU0	PRSS8;M91_19516;PRSS8	"Uncharacterized protein;Prostasin;Protease, serine, 8"		3	1	NA
F1MUP9	Uncharacterized protein	VAT1	F1MUP9	F1MUP9	VAT1	Uncharacterized protein		6	1	NA
F1MVI0	Contactin-1	CNTN1	F1MVI0;L8IHI7;Q28106	F1MVI0;L8IHI7;Q28106	CNTN1;M91_00872;CNTN1	Contactin-1;Contactin-1 (Fragment);Contactin-1		2	0.637429	NA			37418.1	24299.4	20560.4	46401.4	16220.3			52934.2		27804.2	35455.3	53055.9	30337.2	18312.7			14738.9						32757.2	16328.5			38404.4	37741.1	12948.3	38268.2	5556.4
F1MVK1	Uncharacterized protein		F1MVK1	F1MVK1		Uncharacterized protein		8	0.815103	NA	619671	756746	455016	806736	675808	874968	557415	561239	464934	519633	680427	491932	646630	520839	467073	842352	918651	861389	767711	723131	626107	592148	555084	501072	588285	1.11602e+06	721834	777971	569436	530611	735176	632343	928323
F1MVN3	Uncharacterized protein	ESRP1	F1MVN3;L8ILX2	F1MVN3;L8ILX2	ESRP1;M91_13748	Uncharacterized protein;Epithelial splicing regulatory protein 1 (Fragment)		1	0.928912	NA				44916.7						20339.1	56089.9	109587			72952.3	111350			16777.1	42766.3			95554.2										15830.1
F1MVP0	Uncharacterized protein	ADAMTS13	F1MVP0	F1MVP0	ADAMTS13	Uncharacterized protein		6	0.139577	NA	22787.7	31096.8	27738	42052.1	18848.3	22688.2	159778	233138	23598.1	31502.7	31781.9	35246.7	29560.1	56881	34719.8	27250.4	31856.1	31349.7	37332.5	38381	26682.2	28723.2	21519.6	24582.3	27520	34875.2	27820.7	46556.2	40777.7	25287.5	17888.4	36001	33410
F1MVS9	Uncharacterized protein	MASP1	F1MVS9;L8IBK1	F1MVS9;L8IBK1	MASP1;M91_10562	Uncharacterized protein;Mannan-binding lectin serine protease 1		14	0.438432	NA	57686.9	37077	76184.2	60861.3	66776.8	65946	105211	42572.8	213838	59051.3	46069.9	65888.9	77294.4	100137	38138.8	68985.4	84128	60356	40573.6	53533.2	81453.7	29851.9	64098.6	38962.2	58014.5	74943.7	64088.4	59738.8	68592.2	53087.9	101776	70728.3	84812.6
F1MW68	Cathepsin Z	CTSZ	F1MW68;L8HMW8;P05689	F1MW68;L8HMW8;P05689	CTSZ;M91_13648;CTSZ	Cathepsin Z;Cathepsin Z (Fragment);Cathepsin Z		6	0.552372	NA	6375.46		9644.66			11926.3		7693.38	21126.2					7652.93	6398.22				8796.96							8339.69			10821.7
F1MW79	Uncharacterized protein		F1MW79	F1MW79		Uncharacterized protein		1	0.433628	NA	171605		146407		191819	111987	289932	290079	256787	168921	208536	301867	215002	50474	175778	135483	84927.9		174819		256322	188850	89067.2		184504		177318	127446		77709.4		185595	261877
F1MWD3	"Uncharacterized protein	CCT5	F1MWD3;L8IAU0;Q3T115	F1MWD3;L8IAU0;Q3T115	CCT5;M91_05557;CCT5	"Uncharacterized protein;T-complex protein 1 subunit epsilon (Fragment);Chaperonin containing TCP1, subunit 5 (Epsilon)"		1	0.00374992	LA-HA	145319	225583	328997	215240	194160	184530	166353	277738	503872	85674.5	70960.6	139486	84883	142732	135789	164571	106072	396791	452733	207936	142045	85583.5	22633.4	86589.5	92028.5	80520.3	125800	112875	59537.6	91971.1	199819	97177	61599.9
F1MX34	Uncharacterized protein		F1MX34	F1MX34		Uncharacterized protein		1	0.231305	NA	328197			138210	146277	56721.9	272378			352643		195191			413586	298474	141706	215735			169220		253538	460097		383663		446881	299973	216094	76830.7	291778	265093
F1MX50	Uncharacterized protein	CREG1	F1MX50	F1MX50	CREG1	Uncharacterized protein		10	0.0973519	NA	55970.2	57153.4	274520	146551	99840.3	75441.5	65918.3	62886	43686.1	66220.3	52724.9	56541.3	58979.1	63140.9	56827.4	56976.3	35435.3	46297.6	97600.1	26074.2	37428.3	63080.2	36047.7	23190.2	61525.1		49244.8		64043.6			86695.5	119795
F1MX65	Protein OS-9	OS9	F1MX65;L8I951;Q3MHX6	F1MX65;L8I951;Q3MHX6	OS9;M91_11199;OS9	Protein OS-9		15	0.794606	NA	52171.2		108442			11144			48310.1	33536.3	251517					21678.2	124236		42850				7560.13	61542.1	40339.4		347540	66886	61171.4	62247.4			60232.9
F1MXQ3	Uncharacterized protein	FAM20C	F1MXQ3	F1MXQ3	FAM20C	Uncharacterized protein		12	0.245718	NA		10473.9	10330		3849.09		2561.62		7951.79		1310.37	11029.7			5100.71									6796.63					13081.8				14951.7
F1MXS8	"Collagen alpha-1(III) chain	COL3A1	F1MXS8;Q08E14	F1MXS8;Q08E14	COL3A1	"Collagen alpha-1(III) chain;Collagen, type III, alpha 1"		3	0.519514	NA		13631.1	11710.8		72636.7	192741			73559.7	121326		119179	109791						87140.1						76332.4	98022.7			72759.5				72850.8
F1MXZ0	N-acetylglucosamine-6-sulfatase	GNS	F1MXZ0;Q1LZH9	F1MXZ0;Q1LZH9	GNS	N-acetylglucosamine-6-sulfatase		2	1	NA				1.13153e+06
F1MY44	Uncharacterized protein	HNRNPM	F1MY44;F1MYI2;L8ITV7;Q3SYX2	F1MY44;F1MYI2;L8ITV7;Q3SYX2	HNRNPM;HNRNPM;M91_08696;HNRPM	Uncharacterized protein;Uncharacterized protein;Heterogeneous nuclear ribonucleoprotein M;HNRPM protein		1	0.841578	NA						30166.3				35474.2	5805.89	22942		40637.5	42038.9				33956.7				30431.7	17084	35871.8					19099.9
F1MYX2	Uncharacterized protein	APOM	F1MYX2;L8I4K2	F1MYX2;L8I4K2	APOM;M91_10759	Uncharacterized protein;Apolipoprotein M		10	0.785726	NA	235890	289173	438106	289960	350204	377358	313360	290139	201196	358025	414311	375356	379343	405013	347954	183083	268081	281294	298203	231633	184586	278492	325686	248765	493046	244062	237800	329791	315489	568932	270218	278855	397527
F1MYX5	Uncharacterized protein	LCP1	F1MYX5;Q3ZC00	F1MYX5;Q3ZC00	LCP1	Uncharacterized protein;Lymphocyte cytosolic protein 1 (L-plastin)		15	0.651871	NA	75620.4	51111.6	54321.2	79702.1	79683.5	83151.9	153395	71890.4	72953.1	49940.1	65832.5	69223.1	73964.3	75740.5	60182.7	107996	81589.8	60682.1	68950.2	71767.5	96551.4	49641.3	76387.2	92244.2	54817.9	41380.1	75782	63632.5	94631.8	47232	64335.2	83373.4	111381
F1N036	DnaJ homolog subfamily C member 3	DNAJC3	F1N036;L8I378;Q27968	F1N036;L8I378;Q27968	DNAJC3;M91_06952;DNAJC3	DnaJ homolog subfamily C member 3;DnaJ-like protein subfamily C member 3 (Fragment);DnaJ homolog subfamily C member 3		3	1	NA																						8886.98										39633.1
F1N076	Uncharacterized protein	CP	F1N076	F1N076	CP	Uncharacterized protein		110	0.228836	NA	1.30337e+06	1.26837e+06	1.63235e+06	2.04716e+06	1.24534e+06	1.11106e+06	1.62325e+06	1188197	1.71929e+06	1.74804e+06	1.41837e+06	1.30651e+06	1.66308e+06	1.25371e+06	1.56176e+06	1.89422e+06	1787158	2.16646e+06	1.66406e+06	1.78527e+06	1.92725e+06	1821976	2530037	1.82458e+06	2.12632e+06	1.5643e+06	1877412	2.02079e+06	1.42492e+06	1.12625e+06	1.06744e+06	1453633	1615868
F1N0C0	Uncharacterized protein	TECPR2	F1N0C0	F1N0C0	TECPR2	Uncharacterized protein		2	0.0555971	NA	149520	46895.3	62849.8	160527	75143	142609	112237	55672.1		64961.3		63928.9		24799		55915.8	24310.4			41039.1	75276.2		94788.1	81297.6			232084	52650.2	72728.2	111729	86000.9	108731	63317.9
F1N0H3	Carbonic anhydrase 2	CA2	F1N0H3;L8I0A0;P00921	F1N0H3;L8I0A0;P00921	CA2;M91_17669;CA2	Carbonic anhydrase 2;Carbonic anhydrase 2 (Fragment);Carbonic anhydrase 2		1	1	NA																									4955.66	15087.1
F1N0N3	Uncharacterized protein		F1N0N3	F1N0N3		Uncharacterized protein		2	0.679581	NA	29441.4	35512.7	40754.8	30924.3	29617.6	50799.4	43688.7	41792	28699.1		65514.7	31340.2	33676.4		43923.4	40058.8	28893.6	35770.9	35067.4	31161.3		25422.2		29482.4	38658.5		28643	46864.2	62712.1	30461.3		14195	27109.8
F1N102	Uncharacterized protein	C8B	F1N102	F1N102	C8B	Uncharacterized protein		45	0.0113996	LA-HA;MA-HA	640571	751380	672496	699884	713603	657421	660723	576676	601077	625423	647747	810850	579612	582892	719007	584527	658786	667270	617919	660551	730809	824102	656486	764861	671193	823558	630365	760980	742742	999013	761934	659360	730965
F1N117	"Uncharacterized protein	LOC514257	F1N117;Q3SZN9	F1N117;Q3SZN9	LOC514257;SLC23A2	"Uncharacterized protein;Solute carrier family 23 (Nucleobase transporters), member 2"		1	1	NA
F1N152	Serine protease HTRA1	HTRA1	F1N152	F1N152	HTRA1	Serine protease HTRA1		4	0.501768	NA	2.64683e+06	2.89713e+06	2.72495e+06	3.43486e+06	2.87673e+06	2.38523e+06	3671049	2835894	2964039	1.8441e+06	1.7038e+06	1.42651e+06	2.02272e+06	2315265	1.90758e+06	3.45444e+06	3048433	3.98503e+06	3282185	3.23313e+06	4.84818e+06	2473125	2.82724e+06	2.97363e+06	2.3395e+06	3.39262e+06	2.36593e+06	2.7741e+06	2235234	2113716	2.00557e+06	2.06805e+06	3.16538e+06
F1N160	Uncharacterized protein	VPREB1	F1N160	F1N160	VPREB1	Uncharacterized protein		2	0.0232231	LA-HA	69321032	25736322	170613456	137375728	141084096	117939568	34529728	136969168	5.1374e+06	139115600	138051504	135899600	59344844	145933744	152318928	182717280	73885472	130929408	64191760	168364192	99239784	114782488	66220372	131874392	160963792	214687072	174292032	187843792	136750496	161215616	310901120	130898904	152594064
F1N1I6	Gelsolin	GSN	F1N1I6	F1N1I6	GSN	Gelsolin		86	0.119484	NA	1.70611e+06	2.64356e+06	2109555	1.53574e+06	2.30703e+06	2.23516e+06	1790540	2.25358e+06	2.76859e+06	3.06958e+06	2.68182e+06	2.25215e+06	2.84276e+06	2.7638e+06	2660881	1.56512e+06	3.46706e+06	2009475	2.15395e+06	2625689	2.28231e+06	2.96917e+06	2.17279e+06	2.38124e+06	2.35127e+06	2.55369e+06	2210159	2.00559e+06	2589853	2197063	2.24753e+06	2442879	2.40388e+06
F1N226	Uncharacterized protein	APLP2	F1N226;L8J2B5	F1N226;L8J2B5	APLP2;M91_09773	Uncharacterized protein;Amyloid-like protein 2		3	1	NA
F1N2P8	Insulin-like growth factor-binding protein 2	IGFBP2	F1N2P8;P13384	F1N2P8;P13384	IGFBP2	Insulin-like growth factor-binding protein 2		6	0.38191	NA	92203.6	130820	77490.7	137923	67601.2	97185.1	130592	63078.5	48927.7	125724	121014	117290	84412	129183	104699	65267.4	32049.2	69306.8	50483.2	55175.1	91581.1	47606.2	75923.5	88188.7	105259	94043.2	12545.3	76512.8	98727.4	65183.6	65520.1	99026.5	78365
F1N3A1	Thrombospondin-1	THBS1	F1N3A1	F1N3A1	THBS1	Thrombospondin-1		79	0.706298	NA	1.81113e+06	1128015	1.10347e+06	1732742	956538	1.04513e+06	1.72491e+06	803568	419402	1.25243e+06	1.36117e+06	1563576	1.06868e+06	1352616	2.10559e+06	1.84688e+06	2.09704e+06	1064731	758701	651396	648955	1.67691e+06	1.51534e+06	1.33919e+06	904340	1.64561e+06	887660	1.72625e+06	1.48236e+06	1.07191e+06	1395608	1.29989e+06	1.20416e+06
F1N3H1	Calumenin	CALU	F1N3H1;L8I290;Q3T0K1	F1N3H1;L8I290;Q3T0K1	CALU;M91_00876;CALU	Calumenin;Calumenin (Fragment);Calumenin		1	1	NA
F1N3J3	Uncharacterized protein	AGR2	F1N3J3;L8IGG2;Q3ZC20	F1N3J3;L8IGG2;Q3ZC20	AGR2;M91_02495;AGR2	Uncharacterized protein;Anterior gradient protein 2-like protein (Fragment);Anterior gradient homolog 2 (Xenopus laevis)		1	1	NA
F1N4M7	Uncharacterized protein	CFI	F1N4M7;Q32PI4	F1N4M7;Q32PI4	CFI	Uncharacterized protein;Complement factor I		49	0.0116723	LA-HA	598333	719252	708392	737071	608540	663646	715653	691000	816786	639479	753935	774378	820908	697997	599060	825584	722909	928498	802394	979732	847362	789219	761143	718846	855114	946080	913834	830566	668742	877831	853022	772429	1.10647e+06
F1N5M2	Vitamin D-binding protein	GC	F1N5M2;I7CT57	F1N5M2;I7CT57	GC;	Vitamin D-binding protein;Vitamin D binding protein		2	0.85951	NA	169047	318670	302022	220804	229193	72649	267470	214848	296054	155849	172923	125325	208241	488945	228211	450246	231981	64911.7	340716	454014	197974	115285	268425	105505	310636	161859	454959	251325	164301	331876	202725	143979	404876
F1N647	Fatty acid synthase	FASN	F1N647	F1N647	FASN	Fatty acid synthase		24	0.918926	NA	33266.1	34048.8								56661.1	45069	47513.4	22030.8	27100.1		50330.7		48513.9			19776.6	47163				16218.8	83882.8	2691.21	112475			29410.9	8887.18
F1N6H1	Uncharacterized protein	LRP2	F1N6H1	F1N6H1	LRP2	Uncharacterized protein		7	1	NA															134795				102446						46939
F1N726	Uncharacterized protein	GP2	F1N726;L8IK54;Q0IIA4	F1N726;L8IK54;Q0IIA4	GP2;M91_09120;GP2	Uncharacterized protein;Pancreatic secretory granule membrane major glycoprotein GP2;Glycoprotein 2 (Zymogen granule membrane)		12	0.79583	NA	32055.6		9859.53		15595.9				26074.9	24043.6		37001	22939.3							27175.9	10085.9					32186.4						20134.9
F1N780	Uncharacterized protein	EPHA7	F1N780;F1N781;L8IHD3;L8J1K2	F1N780;F1N781;L8IHD3;L8J1K2	EPHA7;EPHA5;M91_19359;M91_02103	Uncharacterized protein;Uncharacterized protein;Ephrin type-A receptor 7;Uncharacterized protein (Fragment)		1	1	NA
F1N789	Uncharacterized protein	VCL	F1N789;L8IAX9	F1N789;L8IAX9	VCL;M91_15902	Uncharacterized protein;Vinculin (Fragment)		8	0.0101513	MA-HA;MA-LA	36190.7	40040	42897.1	29460.4	29754.4	26819.4	49712	32857.4	38253.8	29577.5	22338.5	26843.8	25585.1	35890.1	22360.9	32434.7	24337.5	32135.8	18185.3	22403.8	34540	21979	24969.7	31186.6	48413.2	38108	34213	31415.8	46353.9	31833.9	45796.8	30286.7	44697.2
F1N7D7	Dystroglycan	DAG1	F1N7D7;L8IQV4	F1N7D7;L8IQV4	DAG1;M91_12443	Dystroglycan		4	0.265814	NA								39144.3					9225.5			29675.8		47452.4								26320.1		120954			62115		92665.5
F1N7T2	Alpha-mannosidase	MAN2A1	F1N7T2	F1N7T2	MAN2A1	Alpha-mannosidase		6	0.0927517	NA				16656.4	7716.53					6065.56			8243.45	4494.79	5898.58	7543.54	4584.98			4534.19	3289.64					30135.1				9989.73	6196.14
F2Z4D5	Ras-related protein Rab-11A	RAB11A	F2Z4D5;L8IDY5;L8IXW2;Q2TA29;Q3MHP2	F2Z4D5;L8IDY5;L8IXW2;Q2TA29;Q3MHP2	RAB11A;M91_04830;M91_08698;RAB11A;RAB11B	Ras-related protein Rab-11A;Ras-related protein Rab-11A (Fragment);Ras-related protein Rab-11B (Fragment);Ras-related protein Rab-11A;Ras-related protein Rab-11B		3	0.789931	NA	1917								24101.1			5770.75	2662.2			13050.3	11400.8			10326.4				17570.3						5684.52
F4NAS1	Heat shock 90 kDa protein 1 (Fragment)	HSP90AB1	F4NAS1;G3N2V5;G5E507;L8IAK0;Q76LV1	F4NAS1;G3N2V5;G5E507;L8IAK0;Q76LV1	HSP90AB1;;HSP90AB1;M91_00679;HSP90AB1	Heat shock 90 kDa protein 1 (Fragment);Uncharacterized protein;Heat shock protein HSP 90-beta;Heat shock protein HSP 90-beta;Heat shock protein HSP 90-beta		1	1	NA
F4YD22	Peroxiredoxin 1	PRDX1	F4YD22;L8IPK1;Q5E947;Q9BGI4	F4YD22;L8IPK1;Q5E947;Q9BGI4	PRDX1;M91_21621;PRDX1;	Peroxiredoxin 1;Peroxiredoxin-1 (Fragment);Peroxiredoxin-1;Peroxiredoxin 1		1	1	NA
F4YD29	"Secretoglobin, family 2A, member 2 (Fragment)"	SCGB2A2	F4YD29	F4YD29	SCGB2A2	"Secretoglobin, family 2A, member 2 (Fragment)"		4	0.5111	NA	569563				738023	1.04455e+06	283564				938331					177043	460373				12394	325749	785425		640573	45417.1			214513			671169
F5XVA9	von Willebrand factor	VWF	F5XVA9	F5XVA9	VWF	von Willebrand factor		22	0.692771	NA	153955	90089.1	87027.4	110176	84952.4	75939.2	96608.9	85585.9	28753.7	81717.4	141871	65997.9	88579.4	99618.5	133527	145777	130935	77596.9	63389.8	71080.3	31988.6	132661	65016.3	123256	76370.5	123280	69008.4	106287	111605	100942	118634	88168.9	104881
F6MFD5	Peptidoglycan-recognition protein	PGLYRP1	F6MFD5	F6MFD5	PGLYRP1	Peptidoglycan-recognition protein		2	0.527554	NA	41417.3	14805.9		34990.6	21174.6	35462.9	35138.1	24118.5	7442.75	48374.7	33411	35630.8	38028.9	9332.12	30489.1	32927.7	21246.9	25019.3	33272.4	32173.2	36369.3	35395.7	36887.7	25678.9	32100.7	60232.7	31465.3	30323		19504.5	22540.8	24723.2	35297.3
F6Q234	Uncharacterized protein	PEPD	F6Q234	F6Q234	PEPD	Uncharacterized protein		16	0.0423071	MA-LA	127087	91247.3	103114	125290	140968	110427	86536.4	98982.4	157502	205698	184054	235465	155441	165825	172617	116553	102631	103884	146066	121097	116492	141445	139483	150222	133214	82014.1	90205.1	111559	144145	115230	84573.4	145939	167989
F6R3I5	Uncharacterized protein	CRISP3	F6R3I5;Q3ZCL0	F6R3I5;Q3ZCL0	CRISP3	Uncharacterized protein;Cysteine-rich secretory protein 2		7	0.158697	NA	126910	137306	186322	213556	179023	155858	193364	181202	198370	108410	227686	147420	137083	196444	151720	164860	101033	131494	158460	142311	167303	141880	125605	187721	204172	151245	120542	145504	163832	146355	172685	115711	106949
F7VJN3	Major histocompatibility class I related protein (Fragment)	MIC3	F7VJN3	F7VJN3	MIC3	Major histocompatibility class I related protein (Fragment)		2	1	NA		203.2
F8UTU9	Glutathione peroxidase (Fragment)		F8UTU9;G3X8D7;L8IG93;P37141	F8UTU9;G3X8D7;L8IG93;P37141	;GPX3;M91_14332;GPX3	Glutathione peroxidase (Fragment);Glutathione peroxidase;Glutathione peroxidase (Fragment);Glutathione peroxidase 3		4	0.00774953	MA-LA	171137	132805	122736	177086	138030	196364	186608	106114	141984	70593.9	52575	116404	50254.3	56097.7	94424	39223.8	79189.8	90493.9	92637.2	107173	68752.3	106313	69082.3	32374.8	166155	130519	84906.7	263696	235404	32787.4	164208	62621.3	56049.6
G1AQP3	Xanthine dehydrogenase/oxidase	XDH	G1AQP3	G1AQP3	XDH	Xanthine dehydrogenase/oxidase		15	0.715038	NA	18520.9	15604.2	86453.7	28851.8	14121.4	311184	15774.3	16648.2	88218.2	194677	24078	116981	151449	30366.2	29915.2	106718	19805.2	73025.3	93185.5	13173.3	21577	21990.2	102189	127849	30912.1	18803	18299.9	23133.2	152565	33868.8	26218.1	24328.6	25250.4
G1K122	Retinol-binding protein 4	RBP4	G1K122;P18902	G1K122;P18902	RBP4	Retinol-binding protein 4		17	0.288317	NA	950210	1.19285e+06	1.3748e+06	920481	752863	845883	839784	813389	1.01466e+06	1.25888e+06	1.47833e+06	1.55494e+06	1.16877e+06	1.48958e+06	1.32452e+06	724701	895975	775769	1.14357e+06	816142	645094	929244	1.15297e+06	866311	1.34785e+06	761059	457338	459031	1.163e+06	876111	1.15475e+06	1.15889e+06	835169
G1K1X9	Vitamin K-dependent protein Z	PROZ	G1K1X9;P00744	G1K1X9;P00744	PROZ	Vitamin K-dependent protein Z		9	0.00583805	LA-HA;MA-HA	428129	552196	540501	464566	500609	393358	342071	426411	358124	434772	470233	496316	421924	331851	418987	505650	396584	449839	471422	318984	335549	373270	441501	404471	375232	292365	307644	265825	401930	328490	380934	273012	374744
G3MWT1	Uncharacterized protein		G3MWT1;G3N148	G3MWT1;G3N148		Uncharacterized protein		1	1	NA			26823.4		38147.7
G3MX06	Uncharacterized protein		G3MX06;L8HS07	G3MX06;L8HS07	;M91_09394	Uncharacterized protein;Ig kappa chain V-I region Walker (Fragment)		1	0.133211	NA		349424			376950		216870	321542	233928	134602	698138	236642		117586	383430	441511	441216	568971	240920		320580	202577	344522		175497	345092	34226.2		297838			145473	167959
G3MXD9	Uncharacterized protein		G3MXD9;G3MZH0	G3MXD9;G3MZH0		Uncharacterized protein		2	0.241397	NA	1.06776e+06	1.30165e+06	1.15745e+06	1.07843e+06	1.07189e+06	848006	1.30147e+06	761589	911980	867993	1227077	982076	692008	799733	256373	1.27103e+06	1.2239e+06	1.73598e+06	652952	1.0471e+06	809682	683424	675614	843286	585696	413862	1.3123e+06	649566	1.02866e+06	653370	1.45846e+06	700357	893762
G3MXG6	Uncharacterized protein		G3MXG6	G3MXG6		Uncharacterized protein		1	0.279147	NA	1.59619e+06	1.60305e+06	3.18787e+06	1.99377e+06	1.46145e+06	1.58816e+06	1429748	3.04388e+06	1.71141e+06	1.27988e+06	2.0395e+06	2.83057e+06	2352527	2.46431e+06	2897794	2.09999e+06	2461899	2.78018e+06	2.7265e+06	1.38072e+06	1.3136e+06	1.4099e+06	693139	1.96125e+06	888089	638328	639610	5005414	515629	980613	2871329	960760	2.50588e+06
G3MXL3	"Uncharacterized protein	KRT3	G3MXL3;L8HWB8	G3MXL3;L8HWB8	KRT3;M91_10650	"Uncharacterized protein;Keratin, type II cytoskeletal 3 (Fragment)"		6	0.102986	NA	49869.7	191422	65288.4	55198.8	47974.7	157375	103528	174775	166068	220678	110912	83039.3	107962	128045	146136	178146	141520	106670	66798.2	112620	189481	1.1441e+06	153861	392450	135636	145953	236275	215441	123035	301030	110214	95763.8	154830
G3MXU5	Uncharacterized protein		G3MXU5	G3MXU5		Uncharacterized protein		1	1	NA		2136.76													812.466			5498.32		8059.62											541294
G3MY71	Uncharacterized protein		G3MY71;G3N188	G3MY71;G3N188		Uncharacterized protein		2	0.0139553	MA-LA	113155	151178	266658	293343	302463	202700	163401	172878	391727	71819.1	219080	85450.5	193490	146894	73057.5	170535	150434	133412	148895	95736.3	119533	74927.1	159774	213231	153423	137092	238568	198173	204852	174177	319870	111323	96706.8
G3MY74	Uncharacterized protein	FLRT1	G3MY74	G3MY74	FLRT1	Uncharacterized protein		2	0.296808	NA	900921	1.08139e+06	1.01683e+06	748367	841803	1.21436e+06	1.48099e+06	704355	542550	716398	802607	621822	741890	650184	508397	1.15034e+06	891391	956525	856658	932189	856736	764874	687176	642747	803227	1.1299e+06	796257	1.13943e+06	1.07639e+06	772114	1.05022e+06	905381	1166179
G3MY87	Uncharacterized protein	MGAM	G3MY87	G3MY87	MGAM	Uncharacterized protein		50	0.277674	NA	733116	419894	827514	196836	921914	525476	292619	1.20175e+06	311423	473369	380162	454376	588857	268866	532839	321315	513905	463488	359597	756134	293818	472191	399071	485652	928028	263458	856568	383646	206221	338761	322479	532900	224823
G3MYH4	Tetraspanin	CD81	G3MYH4;L8I3A3;Q3ZCD0	G3MYH4;L8I3A3;Q3ZCD0	CD81;M91_06251;CD81	Tetraspanin;Tetraspanin (Fragment);CD81 antigen		4	1	NA																		60671.2				109516			111373	117413				131090
G3MYZ3	Uncharacterized protein	AFM	G3MYZ3	G3MYZ3	AFM	Uncharacterized protein		46	0.905496	NA	245307	522359	239105	25448.3	251571	278698	329276	305258	589753	273793	439476	600168	67744	327999	208099	26099.1	577087	550647	240124	265249	628834	686540	446420	613592	42325.1	39596.9	661158	25569.3	312362	316864	643582	296923	53643.9
G3MZ88	Uncharacterized protein	DNAJB9	G3MZ88;L8I0U1	G3MZ88;L8I0U1	DNAJB9;M91_13097	Uncharacterized protein;DnaJ-like protein subfamily B member 9		3	1	NA														4527.51			4628.37
G3MZX6	Uncharacterized protein		G3MZX6	G3MZX6		Uncharacterized protein		1	0.000761369	LA-HA;MA-HA;MA-LA		61135.7	64178.9						69798.1	147495	232593		196890		159507			151832			195954					109590	68345.8	143372	160374	144700		155688
G3N028	Uncharacterized protein		G3N028;G3X7I5	G3N028;G3X7I5		Uncharacterized protein		1	0.809131	NA	7.24289e+06	8.34084e+06	5895095	5.79461e+06	6925892	5687457	7.79269e+06	1.13339e+06	7679883	7730772	3.73173e+06	5296726	6200216	8.03284e+06	5.03161e+06	9117374	6.13239e+06	5.07448e+06	6.72978e+06	2.87023e+06	734420	2.77375e+06	6.9492e+06	7225587	6797117	4.90896e+06	1.40301e+06	9938554	6839764	1.66183e+06	11084916	4.26106e+06	4946138
G3N0S9	Uncharacterized protein	LOC515150	G3N0S9;L8ITE6	G3N0S9;L8ITE6	LOC515150;M91_02270	Uncharacterized protein;C4b-binding protein alpha chain (Fragment)		6	0.3544	NA	942864	916030	460700	945288	578425	1.04109e+06	1.479e+06	600072	921417	1.10113e+06	1.51521e+06	653524	1.26574e+06	1.01642e+06	848518	1391286	1.153e+06	1040380	799352	668155	908319	1.04125e+06	1.11077e+06	1038674	882209	899577	1.12991e+06	784724	878722	963021	500423	877079	985931
G3N0V0	Uncharacterized protein		G3N0V0	G3N0V0		Uncharacterized protein		11	0.54698	NA	759520	893935	675570	662660	581290	799425	640038	820453	652434	774016	937323	607396	863138	892924	1.01924e+06	956515	937448	464000	682499	978932	792840	364550	670456	734273	643462	977189	472060	1.19484e+06	1194611	496257	386280	957900	1.07654e+06
G3N0V2	"Uncharacterized protein	KRT1	G3N0V2;L8HXW6	G3N0V2;L8HXW6	KRT1;M91_10648	"Uncharacterized protein;Keratin, type II cytoskeletal 1 (Fragment)"		8	0.361798	NA	22738.1	309341	77635.8	44302.5	79627.7	131766	104624	155666	91227.2	199519	390227	47226	184797	111472	91384.8	113482	126538	42491.9	117878	99000.9	127482	877562	95902.6	189064	148837	125878	211089	199477	48456.9	208245	178087	71681.6	87217.8
G3N1H5	Uncharacterized protein		G3N1H5;G3N1R1	G3N1H5;G3N1R1		Uncharacterized protein		2	0.468258	NA	1.19373e+06	4423275	1.51705e+06	1.29564e+06	1554510	959583	800858	886256	504779	1.16747e+06	1.69408e+06	930160	1.11268e+06	2131042	2632480	3117910	797856	1.69049e+06	2.53646e+06	364197	2.2759e+06	867401	1.58126e+06	882987	1.22949e+06	307835	262284	2.65679e+06	781743	737131	2912450	948509	1.55104e+06
G3N2D7	Uncharacterized protein	LOC100297192	G3N2D7	G3N2D7	LOC100297192	Uncharacterized protein		4	0.0300778	MA-HA	8360870	7301691	8292886	7.31652e+06	7.42215e+06	5.34941e+06	6823374	5.45275e+06	6598492	6812156	6648895	7738065	5249114	6023458	7.02979e+06	8963123	6333988	7784693	7379756	5593188	5.2618e+06	6.79022e+06	8150628	9731312	6.68026e+06	8628234	5063491	9246268	8857598	9261213	10507062	7.86113e+06	6851927
G3N2D8	Uncharacterized protein	GGT1	G3N2D8	G3N2D8	GGT1	Uncharacterized protein		8	0.999739	NA	1.56328e+06	252100	2.6554e+06		1200584	3924249	4.11771e+06	3.33615e+06	2.88487e+06	3150600				1406.25					1082764		5641502	3.28608e+06			2.46794e+06					4.05616e+06	90211.2
G3N342	Uncharacterized protein	IGHE	G3N342;L8HLX3	G3N342;L8HLX3	IGHE;M91_08148	Uncharacterized protein;Ig epsilon chain C region (Fragment)		15	0.108601	NA	1.50819e+06	106621	474038	999895	336473	353282	396014	227723	481525	86586.3	114556	634043	93503.6	180134	67265.8	50613.8	125158	71883.2	298450	187186	285199	67465.8	409014	227615	57769.2	753972	1.21196e+06	49971.9	222461	125001	1.61542e+06	126438	368158
G3N3Q3	Uncharacterized protein		G3N3Q3	G3N3Q3		Uncharacterized protein		2	0.192984	NA	629653	496692	450319	170062	523156	90583.6	243019	658806	857424	339062	332900	278791	282525	187515	508820		148424	440412	52962.7		272443	230486	1.02029e+06	384390	183263	29250.7	634318	237490	164973	141470	68914.8	122684	209033
G3X6I0	Uncharacterized protein		G3X6I0	G3X6I0		Uncharacterized protein		2	0.185612	NA	26674.1					24810.6	13981.3	25874.1		21123.6				16204.4						9116.25			20082.1		17917.2			11195.4	22644.2			11449.8	18786
G3X7A8	Uncharacterized protein	LOC404103	G3X7A8;P04815	G3X7A8;P04815	LOC404103;	Uncharacterized protein;Spleen trypsin inhibitor I		1	0.209176	NA	2.1512e+06	1.5041e+06	1.28957e+06	1.79737e+06	1.3817e+06	1.03639e+06	1.54337e+06	1.126e+06	418934	2.05566e+06	2093213	2.08837e+06	1.51749e+06	2.41971e+06	3.22833e+06	2.01181e+06	1.97927e+06	1415763	762895	1.28259e+06	734189	1.89713e+06	1.47298e+06	1.11939e+06	974629	2.31357e+06	2183864	1.89617e+06	1.69428e+06	1.35821e+06	1.67848e+06	1.6478e+06	1.55025e+06
G3X7D2	Chitinase-3-like protein 1	CHI3L1	G3X7D2;P30922;Q7YS85	G3X7D2;P30922;Q7YS85	CHI3L1	Chitinase-3-like protein 1		9	0.0771543	NA	2530.47		38209.5	3218.7	130697			118086			60161.1	1184.91	136169	107492		59791.5	76224.4		164028		96848.6						3334.01		1703.11				2036.61
G5E513	Uncharacterized protein		G5E513	G5E513		Uncharacterized protein		13	0.0929216	NA	16265325	20770434	14325532	2010241	20543264	22020064	2.28326e+06	26234148	23097166	30511636	21606210	15969060	19321200	29369650	18016956	23669030	14800668	18461398	18761922	20451130	35288168	31925762	23686498	34754828	28169860	10834813	27882646	22072952	12178912	25174204	23301012	16897720	24913630
G5E5L3	Uncharacterized protein		G5E5L3;L8HU74;L8I344;Q09YM1;Q09YM7	G5E5L3;L8HU74;L8I344;Q09YM1;Q09YM7	;M91_11428;M91_05237;ULBP27;ULBP9	Uncharacterized protein;Uncharacterized protein (Fragment);NKG2D ligand 3 (Fragment);ULBP27;ULBP9		1	0.0186067	LA-HA	6046.42			12321.4	14358.6		8452.08	12722.4				8452.61	9777.77	12938.1	10058.3	6187.96		9309.29	8129.84		6771.76			3960.92		4711.14				5772
G5E5T5	Uncharacterized protein		G5E5T5	G5E5T5		Uncharacterized protein		32	0.152913	NA	15204424	15957176	11374461	1.87735e+06	27352576	16782018	1.89182e+06	22843992	20322036	27309278	15648380	16914092	17880098	24834090	17259846	22438324	14074178	18302816	15321204	17511972	29215198	22263610	21866460	27202222	24011160	7.95871e+06	22744266	22814150	12578546	22143830	14865896	16367423	25252240
G5E5V0	Carboxypeptidase N catalytic chain	CPN1	G5E5V0;L8IU59	G5E5V0;L8IU59	CPN1;M91_10522	Carboxypeptidase N catalytic chain		14	0.203049	NA	48004.5	53308.2	66439.6	46920.6	59820.5	52121	46899	53691.6	49839.4	54454.8	38107.1	57988.9	69233.6	44092.7	65267.7	35361.3	40667.2	36905	50541	46441.5	54628.5	66059.5	46556.8	46044.9	39330.4	36307.1	36715	35291.1	50732.8	34389	40385.3	64322.4	44611.4
G5E604	Uncharacterized protein		G5E604	G5E604		Uncharacterized protein		7	3.98823e-05	LA-HA;MA-HA	62421640	62272764	77062264	56200904	69028400	65916368	69195744	64731688	87647432	92849728	96733992	84847392	62967224	71098728	75104088	92770784	54870460	71558176	79635416	69206568	56532744	88926904	118984832	135392192	107928560	226414336	97337336	110874384	122532200	99964600	154053760	87213104	104005472
G5E6G2	Uncharacterized protein		G5E6G2;L8IWW5;Q148C9	G5E6G2;L8IWW5;Q148C9	;M91_15886;HEBP1	Uncharacterized protein;Heme-binding protein 1;Heme-binding protein 1		2	1	NA
G8JKW7	Uncharacterized protein	SERPINA3	G8JKW7	G8JKW7	SERPINA3	Uncharacterized protein		41	0.884403	NA	1.7387e+06	1.97787e+06	2.00366e+06	1.78482e+06	1.54381e+06	1.72975e+06	2.05312e+06	1.47361e+06	2.02755e+06	1.13095e+06	1843088	1475697	1.26705e+06	1.2939e+06	1438789	2.53105e+06	1.55475e+06	2.91046e+06	1.55295e+06	1.36554e+06	2.31984e+06	1.65302e+06	2.06727e+06	1.44475e+06	1.07151e+06	2.35928e+06	1.44506e+06	2.49856e+06	2.12045e+06	1.09565e+06	1.75695e+06	2.13798e+06	1.91231e+06
G8JKY4	Renin receptor	ATP6AP2	G8JKY4;L8J0I1;P81134	G8JKY4;L8J0I1;P81134	ATP6AP2;M91_17207;ATP6AP2	Renin receptor;Renin receptor (Fragment);Renin receptor		1	1	NA
G8JKZ1	Ectonucleotide pyrophosphatase/phosphodiesterase family member 3	ENPP3	G8JKZ1;L8HVL9;P15396	G8JKZ1;L8HVL9;P15396	ENPP3;M91_17859;ENPP3	Ectonucleotide pyrophosphatase/phosphodiesterase family member 3		16	0.210894	NA							281211				239511		191079	7323.86			5518.33	11067.6	10744					28109.7	66102.5		244704	93169.8		153443
G8JKZ8	Thioredoxin	TXN	G8JKZ8;L8IPW6;O97680	G8JKZ8;L8IPW6;O97680	TXN;M91_02683;TXN	Thioredoxin;Thioredoxin (Fragment);Thioredoxin		1	1	NA
G9DAR3	Lactoferrin		G9DAR3	G9DAR3		Lactoferrin		104	4.31678e-05	LA-HA;MA-HA	58097004	44460124	38209536	42680516	43260876	37841392	45643756	43334364	46411336	50503736	60977848	55159168	54353100	60361452	58564932	34677700	40481744	52388480	43011728	50205596	51366592	71705336	57545572	56305440	61112836	68227104	65233300	55562284	49953320	78379584	65013332	64079740	51543844
G9HR25	MHC class I antigen (Fragment)	BoLA	G9HR25;G9HR26;G9HR27;G9HR34;O46738	G9HR25;G9HR26;G9HR27;G9HR34;O46738	BoLA;BoLA;BoLA;BoLA;	MHC class I antigen (Fragment);MHC class I antigen (Fragment);MHC class I antigen (Fragment);MHC class I antigen (Fragment);MHC class I heavy chain (Fragment)		6	0.32266	NA			735735						781450	1.94908e+06	1.31309e+06		833002	1.46364e+06	592133		685495	356887	1290114	489996	542901	561675	499459	167925	1.10107e+06			1.00311e+06		741148	525220	878132	404487
G9HR46	MHC class I antigen (Fragment)	BoLA	G9HR46;G9HR57	G9HR46;G9HR57	BoLA	MHC class I antigen (Fragment)		2	0.686883	NA									1.08337e+06	1.68501e+06					1.04902e+06								871035	319806	1.98691e+06			1.60434e+06	20353.2			3119.12
G9HR65	MHC class I antigen (Fragment)	BoLA	G9HR65	G9HR65	BoLA	MHC class I antigen (Fragment)		2	0.122592	NA										35787	195495		6110.82	282850	5128.38			123723	314462		263508				15412.5			2270.02		9734.14	126947		97721.8
H6V5H1	MHC class I antigen (Fragment)	BoLA-NC	H6V5H1	H6V5H1	BoLA-NC	MHC class I antigen (Fragment)		2	0.668724	NA			736157						534726	2.03259e+06	789620		945091		833150		542868			496082		522440	620008	138548	1.32797e+06			945991		673724		1111184
H6V8K2	Beta-lactoglobulin (Fragment)	LGB	H6V8K2;H6V8K4	H6V8K2;H6V8K4	LGB	Beta-lactoglobulin (Fragment)		1	1	NA
H7BWW2	Beta-hexosaminidase	HEXB	H7BWW2;L8IBA7	H7BWW2;L8IBA7	HEXB;M91_13568	Beta-hexosaminidase;Beta-hexosaminidase subunit beta (Fragment)		1	1	NA				4436.5
H9CH53	Beta-lactoglobulin (Fragment)	LGB	H9CH53	H9CH53	LGB	Beta-lactoglobulin (Fragment)		3	0.841316	NA	4151.13														14808.7				3346.79				13503						4750.73
I0BWK8	Follistatin	FST	I0BWK8;L8J2M2;P50291	I0BWK8;L8J2M2;P50291	FST;M91_20200;FST	Follistatin;Follistatin (Fragment);Follistatin		5	0.904949	NA	130687				258080	413374			143086		484823			29107.6	170293		351433	179267	3745.86			217960	302271			255409			78971.6			113505
I6SJ59	Selenoprotein P	Sepp1	I6SJ59	I6SJ59	Sepp1	Selenoprotein P		4	8.14414e-05	LA-HA;MA-LA	33329.4	43310.8	30289.7	50027.9	41208.6	48697.1	41488.4	22573	43925.7	21871.6		20840.5		17703.7			22106.3	7820.64		13832.3	13558.2		11631.3		20873.6	33133.5		39074.8	34758.7		25349.7	20668.2	17154.1
I6X9J1	Mucin1-cell surface associated protein		I6X9J1;Q28078;Q8WML4	I6X9J1;Q28078;Q8WML4	;MUC1;MUC1	Mucin1-cell surface associated protein;Epithelial mucin (Fragment);Mucin-1		4	1	NA				3472.5	5260.16																									12712.2
I6XXP7	Insulin-like growth factor binding protein 3	IgFBp3	I6XXP7;P20959	I6XXP7;P20959	IgFBp3;IGFBP3	Insulin-like growth factor binding protein 3;Insulin-like growth factor-binding protein 3		8	0.160342	NA	237314	15411	58569.5	47071.2	81992.4	69860.1	69319.8	80643.1		205048	190995	116409	59284.8	115985	79114.2	192633	183730	126713	56533.6	128741	104641	155382	192710	176905	94263.2	77977.4	148707	55991.3	93166.9	97339	68439.7	165382	104420
K0IT60	L-lactate dehydrogenase	LDHB	K0IT60	K0IT60	LDHB	L-lactate dehydrogenase		15	0.133123	NA	117374	161370	191904	148926	149598	138791	169844	131949	170804	142218	149865	174367	126933	175200	149416	113879	130607	101030	109953	130626	121526	132218	140806	151232	137319	98453.5	138460	100566	154117	113503	174146	128389	143101
K9MNT8	Resistin transcript variant 1	RETN	K9MNT8;L8IVC6;Q762I5	K9MNT8;L8IVC6;Q762I5	RETN;M91_04871;RETN	Resistin transcript variant 1;Resistin;Resistin		1	0.287406	NA	78842.8	53545.3	17890.6	24730.3	33320.9		27924		37756.5			34337.3	21247.8	26015			16333.3			16777.3	21775.9				53911	20482.9			61017.9	16144.1	14083.3
K9ZS80	K-casein (Fragment)	CSN3	K9ZS80;K9ZSD4;K9ZSD8;K9ZTI7;K9ZTJ1;K9ZU43;K9ZUK9;K9ZUL4;K9ZUL9;Q5C9H2	K9ZS80;K9ZSD4;K9ZSD8;K9ZTI7;K9ZTJ1;K9ZU43;K9ZUK9;K9ZUL4;K9ZUL9;Q5C9H2	CSN3;CSN3;CSN3;CSN3;CSN3;CSN3;CSN3;CSN3;CSN3;Kcas	K-casein (Fragment);K-casein (Fragment);K-casein (Fragment);K-casein (Fragment);K-casein (Fragment);K-casein (Fragment);K-casein (Fragment);K-casein (Fragment);K-casein (Fragment);Kappa casein (Fragment)		5	0.039153	LA-HA	8454.7		46195.8		12838.8	19826		34216.4		9038.3				7298.14	12815.1	8354.05	12823.4	27079.4	4247.17		7137.14	9030.63		4457.24	6168.64		8571.05
K9ZS88	K-casein (Fragment)	CSN3	K9ZS88	K9ZS88	CSN3	K-casein (Fragment)		3	1	NA																							762304
L0L830	Cathelicidin-7		L0L830	L0L830		Cathelicidin-7		4	0.179757	NA	72727.6	99783.1	107111	66374.4	76431.6	74480.3	36448.9	116785	55997.7	125903	279601	152857	115467	132825	65638.3	46025.9	81455.3	109570	87918.5	56809.6	75105.5	75450.2	71069.4	104079	185689	58260.3	58717.4	56631.9	104116	83122.5	72671	48200.2	18425
L0L8A7	Parathyroid hormone-like hormone		L0L8A7;L8INT3;P58073	L0L8A7;L8INT3;P58073	;M91_00456;PTHLH	Parathyroid hormone-like hormone;Parathyroid hormone-related protein (Fragment);Parathyroid hormone-related protein		2	1	NA
L8HKR7	Ig gamma-3 chain C region (Fragment)	M91_08147	L8HKR7	L8HKR7	M91_08147	Ig gamma-3 chain C region (Fragment)		11	0.0307164	LA-HA	38181688	1.6723e+06	130293984	83316752	315435008	331988512	55329296	1.75934e+06	148870816	3689366	306328832	315320448	296184384	1.58884e+06	291650784	364462176	372030976	320316416	424356960	378447808	192453344	387948128	419925792	2.07509e+06	301543424	235221360	356106080	582550912	241758224	374539424	44016052	171877344	337554176
L8HKV0	Uncharacterized protein (Fragment)	M91_01684	L8HKV0	L8HKV0	M91_01684	Uncharacterized protein (Fragment)		3	0.401805	NA	770694	400799	297341	284972	417993	366212	639965	820062	556210	547946	782083	860817	815918	811704	793053	365278	388196	409880	525624	210264	963524	602707	359366	437353	578440	657048	574612	480854	412369	549149	540020	505498	899683
L8HL52	Transcobalamin-2 (Fragment)	M91_12888	L8HL52;Q9XSC9	L8HL52;Q9XSC9	M91_12888;TCN2	Transcobalamin-2 (Fragment);Transcobalamin-2		4	1	NA
L8HLD8	Laminin subunit beta-1 (Fragment)	M91_17804	L8HLD8	L8HLD8	M91_17804	Laminin subunit beta-1 (Fragment)		15	0.132671	NA				3092.19	8496.81	6859.28	12186	10440.6		7711.08	4597.29		6240.95		4501.86					13391.9		9619.57								10699.7			46069.9
L8HLH2	WAP four-disulfide core domain protein 2	M91_20173	L8HLH2	L8HLH2	M91_20173	WAP four-disulfide core domain protein 2		6	1	NA
L8HLI3	Butyrophilin subfamily 1 member A1	M91_00347	L8HLI3;M9WP41;P18892	L8HLI3;M9WP41;P18892	M91_00347;;BTN1A1	Butyrophilin subfamily 1 member A1;BTN1A1;Butyrophilin subfamily 1 member A1		39	0.67309	NA	348045	366282	54506	123977	45447.6	21060.9	35290.2	238324	90354.8		422195		14051.5	185128	5466.89	46437.4	7756.72	749128	32890	56210.2	746276		422217	7872.11	549577	26287.3	21691.8	464684	1.03684e+06	45996.5	8079.5	25431.7
L8HMQ7	Serpin A3-3 (Fragment)	M91_18312	L8HMQ7	L8HMQ7	M91_18312	Serpin A3-3 (Fragment)		5	0.407676	NA	66709.5	72844.2	91090.9	72962.7	81657.6	61375.3	88014.4	49844.8	77488.1	45798.6	48017.5	47642.1	45627.3	48303.8	43508.8	138235	84506.6	123983	64083.3	86235.5	80459.2	61191.2	123928	88507	58907.6	110059	134782	92175.3	81655.4	46916.5	52893.5	71537.5	102734
L8HN66	Membrane cofactor protein (Fragment)	M91_09915	L8HN66	L8HN66	M91_09915	Membrane cofactor protein (Fragment)		3	1	NA						14424.2							13690													12221.1			12357.4				15414.7
L8HNW4	Ig lambda chain V-II region MGC (Fragment)	M91_02599	L8HNW4	L8HNW4	M91_02599	Ig lambda chain V-II region MGC (Fragment)		1	0.213907	NA	872048	1.66262e+06	1.26269e+06	1.49415e+06	914207	1.22675e+06	638144	1.84133e+06	853471	1.98537e+06	1.56084e+06	1199784	2.17085e+06	1.73574e+06	957891	2.12387e+06	1.82933e+06	1.56679e+06	845347	1.43184e+06	1.78183e+06	1.0926e+06	2.59248e+06	1.36555e+06	1.97516e+06	873888	1536155	3.30278e+06	1.46564e+06	1.51583e+06	1.22743e+06	1.05924e+06	866223
L8HP71	Complement factor D (Fragment)	M91_15533	L8HP71;Q3T0A3	L8HP71;Q3T0A3	M91_15533;CFD	Complement factor D (Fragment);Complement factor D		9	0.290106	NA	82195.8	74063.3	67274.9	90933.2	81247.8	92747.4	117295	55699.9	53255.5	77558.1	61957.6	79863.5	102074	92458.4	84191.2	69546.6	103823	70472.6	72173.1	66915.9	68509.2	78160.3	61111.9	59655.5	79428	70602.9	52347.2	78186.6	84433	64558.8	65643.1	80056.1	75056.2
L8HP94	Ig alpha-1 chain C region (Fragment)	M91_08149	L8HP94	L8HP94	M91_08149	Ig alpha-1 chain C region (Fragment)		4	0.0386191	MA-HA	57516.9	59572.1	52673.3	82232.4	58659	88045.5	40801.6	74938.3	60691.2	64558.3	35518.4	93877.1	101708	69488.7	84260.1	60389.3	76328.2	65228.9	108347	60128.4	118857	44837.6	61014.4	91319	52546.2	65032.5	67654.2	42803.8	21175.9	56318.3	39081.6	87111.5	42811.4
L8HPF5	Ig gamma-1 chain C region (Fragment)	M91_07836	L8HPF5	L8HPF5	M91_07836	Ig gamma-1 chain C region (Fragment)		3	0.72876	NA	4.32735e+06	3176833	5339780	8631360	3.70418e+06	3949419	8191658	4667367	7.54981e+06	3233455	1.24944e+06	5.23012e+06	3.62212e+06	4.75256e+06	4.05193e+06	9718895	8777004	6.03744e+06	5.11533e+06	10979917	2.93138e+06	6.60014e+06	3.36014e+06	2.44831e+06	2.40576e+06	4773847	1.97665e+06	3.80928e+06	3.91703e+06	10445790	10923439	2.33374e+06	3.16781e+06
L8HQ57	Ig lambda chain V-I region BL2 (Fragment)	M91_02605	L8HQ57	L8HQ57	M91_02605	Ig lambda chain V-I region BL2 (Fragment)		4	0.46978	NA				51840.6	60809.7	52555.1	43057.8	106357		16011.4		210085	50021.5	95689.2	80368.2	138046	54387.5						93333		86832.6	30302.3	782054		44660.9	69268.9			144528
L8HQ61	Complement C3	M91_00780	L8HQ61	L8HQ61	M91_00780	Complement C3		8	0.568388	NA	178258	155071	298389	231061	345310	235546	214492	185434	199874	394205	327585	278184	254235	213673	202341	192697	189533	184051	254118	147350	209268	312058	215630	240577	323795	151393	251751	320558	280364	298973	242230	156318	277887
L8HQ93	Ig heavy chain V region MC101 (Fragment)	M91_06687	L8HQ93	L8HQ93	M91_06687	Ig heavy chain V region MC101 (Fragment)		4	0.391268	NA	213986	164691	235715	115404	76676	143954	275124	176077	280983	231829	106998	127476	175264	244101	78761	153937	53817.8	97634.7	249193	156046	197142	252379	233074	334015	206358	77304.2	131886	208327	203433	137116	142394	232152	148398
L8HQH3	Ig lambda chain V-IV region Bau (Fragment)	M91_13460	L8HQH3;L8HRR7	L8HQH3;L8HRR7	M91_13460;M91_13457	Ig lambda chain V-IV region Bau (Fragment);Uncharacterized protein (Fragment)		2	0.959159	NA		109325	714650		22013	21931.6		124562	107004		66387.5		40121.2					176883		82544.1	381794			205099		17911.3	139063	80385.5	448617
L8HQI2	Adiponectin	M91_05083	L8HQI2;Q3Y5Z3;U5LUG0;U5LUM1	L8HQI2;Q3Y5Z3;U5LUG0;U5LUM1	M91_05083;ADIPOQ;ADIPOQ;ADIPOQ	Adiponectin		13	0.746383	NA	791826	620699	777938	1.35623e+06	2.28194e+06	1.19755e+06	1.08176e+06	1.62827e+06	619680	841306	1.4308e+06	1.60392e+06	1.4205e+06	2.99868e+06	1175755	1.19894e+06	545985	633393	592514	379043	877263	421527	1.43838e+06	1426083	2235128	1.45423e+06	754050	1.05512e+06	848735	1.5343e+06	1.67001e+06	1.54511e+06	1.32467e+06
L8HQP8	Ras-related protein Rap-1b (Fragment)	M91_15466	L8HQP8;P61223	L8HQP8;P61223	M91_15466;RAP1B	Ras-related protein Rap-1b (Fragment);Ras-related protein Rap-1b		3	1	NA																30493.4
L8HQX7	Betaine--homocysteine S-methyltransferase 1	M91_15740	L8HQX7;Q5I597	L8HQX7;Q5I597	M91_15740;BHMT	Betaine--homocysteine S-methyltransferase 1		2	1	NA							16491.7		6235.51	55492.7
L8HR06	Heat shock 70 kDa protein 13	M91_10547	L8HR06;Q2TBX4	L8HR06;Q2TBX4	M91_10547;HSPA13	Heat shock 70 kDa protein 13		9	0.181271	NA		12114.9	3809.98	8090.46	6161.67	5995.27	9368.23			9148.99									2914.54			83818.4	229968						26577.8			11634.9	18085.7
L8HR84	Rab GDP dissociation inhibitor (Fragment)	M91_03475	L8HR84;P21856	L8HR84;P21856	M91_03475;GDI1	Rab GDP dissociation inhibitor (Fragment);Rab GDP dissociation inhibitor alpha		2	1	NA
L8HRA1	Lumican	M91_09573	L8HRA1;Q05443	L8HRA1;Q05443	M91_09573;LUM	Lumican		15	0.444713	NA	342636	398448	422088	377382	433218	392642	310706	289090	523727	511584	590991	441742	456914	403805	445990	289178	387668	287938	387821	459057	396649	474350	381388	443643	378856	481697	387764	333110	531692	347874	436869	389692	576275
L8HRB3	Transforming protein RhoA	M91_16974	L8HRB3;P61585	L8HRB3;P61585	M91_16974;RHOA	Transforming protein RhoA		6	1	NA																						249908					373421
L8HRL7	Amine oxidase (Fragment)	M91_15216	L8HRL7	L8HRL7	M91_15216	Amine oxidase (Fragment)		14	0.0238101	MA-HA	105634	145788	254336	126932	248114	68438.7	234816	182800	246142	110534	133744	113245	116932	258899	169992	112210	170893	199843	147425	119561	157851	339544	204021	356467	115986	194279	193171	240604	86636.7	396825	363666	117248	315099
L8HRP6	Uncharacterized protein (Fragment)	M91_02607	L8HRP6	L8HRP6	M91_02607	Uncharacterized protein (Fragment)		3	0.0483803	MA-HA	3.63557e+06	3.99841e+06	5.49879e+06	9201478	7003208	7321676	13975518	5.96307e+06	4866936	10647011	5.91857e+06	5.81442e+06	10397354	7.2003e+06	7198145	5.94455e+06	5329139	4.01079e+06	4275472	5.43515e+06	1.02167e+06	5.08482e+06	6.123e+06	10501985	11316558	4032444	12134653	12016762	10890831	15157088	15281454	4.80311e+06	6485560
L8HRZ2	Uncharacterized protein	M91_12567	L8HRZ2;P62248	L8HRZ2;P62248	M91_12567;MYDGF	Uncharacterized protein;Myeloid-derived growth factor		1	1	NA
L8HS03	Perilipin	M91_17104	L8HS03;Q3SX32	L8HS03;Q3SX32	M91_17104;M6PRBP1	Perilipin		7	1	NA									1
L8HT78	Bifunctional purine biosynthesis protein PURH	M91_05196	L8HT78;Q0VCK0	L8HT78;Q0VCK0	M91_05196;ATIC	Bifunctional purine biosynthesis protein PURH		1	1	NA
L8HTX7	Apolipoprotein A-II	M91_20766	L8HTX7	L8HTX7	M91_20766	Apolipoprotein A-II		14	0.0883503	NA	3.84517e+06	6.0474e+06	6859791	4413664	4298093	3.61548e+06	4868126	4.49021e+06	4830876	9152033	10374293	9519850	9891953	9057807	5.58368e+06	3941353	6314219	4801516	3.80251e+06	5.46261e+06	8277341	6.73754e+06	8960896	6416999	12318036	4.53202e+06	4538300	3.2493e+06	6.82828e+06	5.6048e+06	4.13798e+06	11192780	3.47873e+06
L8HTY4	Amine oxidase (Fragment)	M91_15215	L8HTY4	L8HTY4	M91_15215	Amine oxidase (Fragment)		2	0.0496172	MA-LA	2367154	2.36205e+06	2.54867e+06	2792192	2.44877e+06	2.22293e+06	2.34617e+06	2.23937e+06	1296187	3509251	2.28781e+06	2.29811e+06	3.04401e+06	3744607	2569222	2.88243e+06	3.32955e+06	2.71006e+06	2.46645e+06	2.76949e+06	2.57899e+06	2.913e+06	2.41069e+06	3.55884e+06	3.07323e+06	1.75905e+06	2328536	3.21732e+06	2.20319e+06	3.02169e+06	1.79791e+06	2.93772e+06	2.70367e+06
L8HU38	Uncharacterized protein (Fragment)	M91_13462	L8HU38	L8HU38	M91_13462	Uncharacterized protein (Fragment)		4	0.850184	NA	87363.5	309001	218247	283706	394517	568326	807298	852009	303985	630074	114966	157580	382280	1.04684e+06	242323	293907	242584	221485	14126.7	355430	603899	279831	367566	186383	513534	200367	1.8545e+06	9472.34	476995	621031	198623	210208	345093
L8HUF3	Golgi-associated plant pathogenesis-related protein 1 (Fragment)	M91_10875	L8HUF3;Q0VCH9	L8HUF3;Q0VCH9	M91_10875;GLIPR2	Golgi-associated plant pathogenesis-related protein 1 (Fragment);GLI pathogenesis-related 2		1	0.144872	NA		14562		17427.6	12631.3	21883.5	12039.4	27764.9		45225.1	25785.6	25909	28634.2	30095.5	34140	9327.24	16273.1		11437.7				15259.7	25424.8					19741	14503.9		14283.1	12348.9
L8HUF9	"Alpha-1,3-mannosyl-glycoprotein 2-beta-N-acetylglucosaminyltransferase	M91_21351	L8HUF9;Q5E9I4	L8HUF9;Q5E9I4	M91_21351;MGAT1	"Alpha-1,3-mannosyl-glycoprotein 2-beta-N-acetylglucosaminyltransferase;MGAT1 protein"		2	1	NA		13731.6					30738.3	32056.5						43177.5																	15932.1
L8HUK7	Inhibitor of carbonic anhydrase (Fragment)	M91_11915	L8HUK7	L8HUK7	M91_11915	Inhibitor of carbonic anhydrase (Fragment)		7	0.51591	NA	9963356	7.37229e+06	4.09333e+06	6.89573e+06	5.99554e+06	6.0929e+06	8.18699e+06	7049176	7169389	3676959	6695638	6.47371e+06	6239904	4.31674e+06	4519993	6.9975e+06	8.38474e+06	7704654	5886684	7472842	8012217	7573657	6.8526e+06	6.40838e+06	18072236	6271377	4.01013e+06	7007773	6.06576e+06	7.20373e+06	4822854	9751963	6.62398e+06
L8HUW5	Pentaxin	M91_18599	L8HUW5;Q3T004	L8HUW5;Q3T004	M91_18599;APCS	Pentaxin;Serum amyloid P-component		6	0.011371	MA-HA	135524	191877	201756	163092	222093	110564	200730	23153.6	207334	223512	29063.8	164348	253454	216658	230254	45272.2	148722	167153	91906	51496.6	16941.2	214146	305402	315776	391751	171413	181115	219238	342500	48111.9	193589	234404	294106
L8HV48	"Keratin, type II cytoskeletal 71	M91_10643	L8HV48;Q148H5	L8HV48;Q148H5	M91_10643;KRT71	"Keratin, type II cytoskeletal 71;Keratin, type II cytoskeletal 71"		1	1	NA																						2790.38
L8HVH7	Myeloid leukemia factor 1 (Fragment)	M91_07355	L8HVH7	L8HVH7	M91_07355	Myeloid leukemia factor 1 (Fragment)		1	0.00248186	LA-HA;MA-HA	23378160	23170156	9991980	21819818	29626202	26934364	27111630	19279176	9165909	31365504	12717444	38611796	30183634	23731220	28374908	22643136	19207676	21222060	23686362	26226792	13786093	43065688	37106400	44372144	38044160	23865604	43237584	30643280	34561256	40875228	18733488	27425562	22312138
L8HVN6	Ribonuclease T2 (Fragment)	M91_02329	L8HVN6;Q0III8	L8HVN6;Q0III8	M91_02329;RNASET2	Ribonuclease T2 (Fragment);RNASET2 protein (Fragment)		4	0.828845	NA						9905	26325.3					20092.8		8313.21					21310.5	16224.6	22040.8		22195.4				9180.42		17335.6				11909.4
L8HVY9	Hemopexin	M91_19706	L8HVY9	L8HVY9	M91_19706	Hemopexin		42	0.0257386	MA-HA	25106390	17577590	14416322	18924450	11582632	14845544	15730054	15683326	22509282	18595104	16650561	12104105	18003946	14376107	16395288	33325630	14671497	15050847	18444674	14901602	14255087	24530326	22715112	21226622	24316568	24767244	19956472	29000772	24181740	16057726	12689209	20953432	27296882
L8HW35	Serpin A3-7 (Fragment)	M91_09333	L8HW35	L8HW35	M91_09333	Serpin A3-7 (Fragment)		25	0.464601	NA	17073860	5.75674e+06	18790846	18822246	20836408	25172330	32536664	14460990	10214057	8779814	8853087	14371355	6819779	7337984	9358937	14116503	23212712	14115843	17228276	30862296	15648981	6325223	25669858	12561558	6293007	13208917	22103900	15243178	12584582	15960103	24373746	24012512	13738826
L8HW98	"Keratin, type II microfibrillar, component 5	M91_10633	L8HW98;Q0VD04	L8HW98;Q0VD04	M91_10633;KRT85	"Keratin, type II microfibrillar, component 5;Keratin 85"		2	0.462065	NA	128175	1.98824e+06			45379.5		1.74426e+06	140852	475278			45888.7		56513.3			989547		70942.8		83691	112737
L8HWK0	Complement component C9 (Fragment)	M91_21194	L8HWK0	L8HWK0	M91_21194	Complement component C9 (Fragment)		5	0.221602	NA	80319.7	72387.3	98161.3	93258.9	106408	69111.6	57283.6	67033.3	85749.1	87851.4	71330.4	102694	96621.1	166274	67754.3	48723.1	129962	123893	100807	59795.7	95917.4	85553.2	117423	95556.2	151594	97070.3	84823.8	70693.5	88074.8	143851	60789.5	148586	94538.6
L8HWR0	Serotransferrin	TF	L8HWR0	L8HWR0	TF	Serotransferrin		130	0.00517046	LA-HA	104166712	85896800	82677968	79382776	60283048	76305792	59909868	68542408	86102096	103956176	102322896	82179448	100087544	101809408	111468504	56272020	64729368	89687696	79469640	104694176	94633576	114189520	106246104	96104432	96454112	98032648	91306624	109133376	75176584	151379968	108962352	109249840	95265568
L8HWS9	"Platelet-activating factor acetylhydrolase	M91_19796	L8HWS9;Q1RML9;Q28017	L8HWS9;Q1RML9;Q28017	M91_19796;PLA2G7;PLA2G7	"Platelet-activating factor acetylhydrolase;Phospholipase A2, group VII (Platelet-activating factor acetylhydrolase, plasma);Platelet-activating factor acetylhydrolase"		5	0.509263	NA	44971.4	25599.6	48647.6	40871.3	55994	48587.9	44947.7	56537.6	68290.7	63788.2	51884.1	65105.6	39052.7	64017.5	34740.4	46549	40687	36985.4	59325	53087.3	34658.5	85015.2	60806.1	56049.7	33861.4	60401.3	73163.7		39523.2	52341.2	62666.4	37914.7	39159.8
L8HX06	Angiotensinogen (Fragment)	M91_00400	L8HX06	L8HX06	M91_00400	Angiotensinogen (Fragment)		39	0.147135	NA	364191	473535	498160	632043	824878	549464	319920	415816	479360	532438	444122	415189	479536	529830	568150	498823	497522	432459	488982	292823	377792	552588	387122	516786	399504	379375	242592	564042	470501	361271	261989	367646	410396
L8HXP8	Triosephosphate isomerase	M91_17650	L8HXP8;Q5E956	L8HXP8;Q5E956	M91_17650;TPI1	Triosephosphate isomerase		1	1	NA												9093.93		92982.2
L8HXV2	Retinoic acid receptor responder protein 1 (Fragment)	M91_07353	L8HXV2;Q0P5D6	L8HXV2;Q0P5D6	M91_07353;RARRES1	Retinoic acid receptor responder protein 1 (Fragment);Retinoic acid receptor responder (Tazarotene induced) 1		1	0.652674	NA					367.365	2993.31	2280.27		1554.1	1149.12	773.185			1696.73			2078.54	4800.62	4814.26	3229.68			3778.68	2855.06		748.2	2325.57
L8HXV4	"Keratin, type II cytoskeletal 75 (Fragment)	M91_10637	L8HXV4;Q08D91	L8HXV4;Q08D91	M91_10637;KRT75	"Keratin, type II cytoskeletal 75 (Fragment);Keratin, type II cytoskeletal 75"		1	1	NA		51044.8							40027.1	19090.1												299630
L8HY03	Fibroblast growth factor-binding protein 1	M91_15657	L8HY03;Q4VS17;Q9MZ06	L8HY03;Q4VS17;Q9MZ06	M91_15657;;FGFBP1	Fibroblast growth factor-binding protein 1;FGFBP (Fragment);Fibroblast growth factor-binding protein 1		1	1	NA
L8HY22	Vitronectin	M91_20434	L8HY22;Q3ZBS7	L8HY22;Q3ZBS7	M91_20434;VTN	Vitronectin		14	0.0870546	NA	1.28717e+06	1253738	957865	1690996	1.08703e+06	1.10585e+06	1.23925e+06	1.10565e+06	1465249	958887	1.52138e+06	1.1063e+06	1.3193e+06	1.02661e+06	1.13194e+06	1.0591e+06	1.119e+06	865870	1086245	1.42657e+06	1.1798e+06	1.18783e+06	1022601	1.60825e+06	1351641	1.50059e+06	1.26381e+06	1.84142e+06	1332669	1.33761e+06	1.27324e+06	1.29007e+06	1.14773e+06
L8HY57	Alpha-N-acetylgalactosaminidase (Fragment)	M91_14876	L8HY57;Q1RMM9;Q58DH9	L8HY57;Q1RMM9;Q58DH9	M91_14876;NAGA;NAGA	Alpha-N-acetylgalactosaminidase (Fragment);Alpha-N-acetylgalactosaminidase;Alpha-N-acetylgalactosaminidase		2	0.0977052	NA		13221.3			32346.5				37024.9	25819.1		25351.3					12292.7							52936.6				40048.2
L8HYL8	Phospholipase A1 member A	M91_01376	L8HYL8	L8HYL8	M91_01376	Phospholipase A1 member A		4	0.0683362	NA	38243.3	14047.9	29494.1	23911.3	29095.8	40295.2	55956	76673.9	29588.3	9436.45	13389.5	34800.4	36761.7	55406.3	44256.4	29177.9	36388.3	32151.9	42290.9		24585	55438.6	10541.3	11580.6	5925.77			7971.45	14781.4	22602.9		11855	36331.7
L8HYP1	Matrix metalloproteinase-19	M91_07261	L8HYP1;Q08DI9	L8HYP1;Q08DI9	M91_07261;MMP19	Matrix metalloproteinase-19;Matrix metallopeptidase 19		1	0.891502	NA	10309.7	8038.8	10005.8		8560.79	22435.2		11714.5	10787.2	8476.08	6459.94	12960.4	14485	9513.83	12589.5	12369	8030.1	11472.7	14107.6	5980.24	13942.7	15468.8	9661.08	10088.4	12984.1	17726.1	8793.57	11155.9	4966.4		6441.43	10249.7	13198.1
L8HZ02	Tissue alpha-L-fucosidase (Fragment)	M91_02233	L8HZ02;Q2KIM0	L8HZ02;Q2KIM0	M91_02233;FUCA1	Tissue alpha-L-fucosidase (Fragment);Tissue alpha-L-fucosidase		4	0.625079	NA												23889.6					18409.6	18208.1				42926.8								10703.4
L8HZP4	"Actin, cytoplasmic 2	M91_17356	L8HZP4;P63258	L8HZP4;P63258	M91_17356;ACTG1	"Actin, cytoplasmic 2;Actin, cytoplasmic 2"		1	1	NA
L8HZV8	Complement C1q subcomponent subunit C (Fragment)	M91_02253	L8HZV8	L8HZV8	M91_02253	Complement C1q subcomponent subunit C (Fragment)		9	0.0535252	NA	597438	588255	674559	734659	301343	535107	977343	462179	570160	375290	347850	454964	574637	133631	521069	564315	295581	412499	628508	422039	498479	422958	620036	436874	471271	743269	337284	611497	592272	457619	778001	591664	369272
L8I010	Complement C1q subcomponent subunit B (Fragment)	M91_02251	L8I010;Q2KIV9	L8I010;Q2KIV9	M91_02251;C1QB	Complement C1q subcomponent subunit B (Fragment);Complement C1q subcomponent subunit B		7	0.332055	NA	947898	884568	647543	715224	565540	804169	1353288	971291	894478	975913	865772	648323	1.27759e+06	749651	1.00713e+06	963497	1.13572e+06	1.0174e+06	1.13785e+06	1.0511e+06	1.17319e+06	782551	1.22198e+06	858234	893982	796865	1.12215e+06	1.11957e+06	1.00579e+06	632315	823547	1173813	467954
L8I0D9	Semaphorin-7A (Fragment)	M91_08455	L8I0D9	L8I0D9	M91_08455	Semaphorin-7A (Fragment)		7	1	NA																									2971.73
L8I0I4	Palmitoyl-protein thioesterase 1 (Fragment)	M91_08520	L8I0I4;P45478	L8I0I4;P45478	M91_08520;PPT1	Palmitoyl-protein thioesterase 1 (Fragment);Palmitoyl-protein thioesterase 1		7	1	NA
L8I0M8	Ras-related protein Rap-1A	M91_07485	L8I0M8;P62833	L8I0M8;P62833	M91_07485;RAP1A	Ras-related protein Rap-1A		5	1	NA
L8I104	GTP-binding protein SAR1a	M91_19094	L8I104;Q3T0D7	L8I104;Q3T0D7	M91_19094;SAR1A	GTP-binding protein SAR1a		2	1	NA																		17212.3						47532.5			30836.1
L8I1A2	Rho GDP-dissociation inhibitor 1	M91_17340	L8I1A2;P19803	L8I1A2;P19803	M91_17340;ARHGDIA	Rho GDP-dissociation inhibitor 1		5	1	NA
L8I1I1	Peroxiredoxin-4	M91_18202	L8I1I1;Q9BGI2	L8I1I1;Q9BGI2	M91_18202;PRDX4	Peroxiredoxin-4		6	1	NA												6185.02							4812.34											34735.9
L8I292	Acidic mammalian chitinase	M91_12435	L8I292	L8I292	M91_12435	Acidic mammalian chitinase		15	0.120851	NA	567987	464351	300021	216520	29584.1	478308	196423	102287	491784	441198	517090	701215	558114	422476	521574	245847	538787	713337	442556	643114	401936	857218	356590	226162	777206	280757	297469	128687	97982.4	591654	106674	683909	612871
L8I2L7	"Kunitz-type protease inhibitor 1 (Fragment)	M91_00930	L8I2L7;Q2KJJ7	L8I2L7;Q2KJJ7	M91_00930;SPINT1	"Kunitz-type protease inhibitor 1 (Fragment);Serine peptidase inhibitor, Kunitz type 1"		2	1	NA	2834.21											7690.74									6312.09
L8I2Z1	Complement component C8 alpha chain	M91_03919	L8I2Z1	L8I2Z1	M91_03919	Complement component C8 alpha chain		34	0.00101236	LA-HA;MA-HA	740004	802462	940642	923312	1.03353e+06	811880	397385	862760	886251	1.1144e+06	1352136	1.24206e+06	966320	600710	995997	456439	860252	835488	800827	912335	862147	1.25423e+06	1117196	1.24907e+06	1213185	1416245	1.41424e+06	1.01312e+06	1.10094e+06	1.28512e+06	1368410	991185	800211
L8I3I4	"Beta-1,4-galactosyltransferase 1 (Fragment)	M91_04149	L8I3I4;P08037	L8I3I4;P08037	M91_04149;B4GALT1	"Beta-1,4-galactosyltransferase 1 (Fragment);Beta-1,4-galactosyltransferase 1"		14	0.377316	NA	16480.4	24897.8	13641.1	29267	17900.4	22309	40301.2	33220.8	16959.4	26331.6	20576.6	32159.7	28492.7	39638.3	27774.6	120369	25215.6	18266.7	29193	22658.4	27740	36793	30513	29440.6	36595.2	17107.7	28157.6	26466.9	29242.7	31489.8	34961.3	28964	29757.9
L8I3W2	Apolipoprotein F (Fragment)	M91_19740	L8I3W2;Q17QH1	L8I3W2;Q17QH1	M91_19740;APOF	Apolipoprotein F (Fragment);APOF protein		3	0.0200638	MA-HA	91574.7	87591.4	262956	101468	102526	141897	24485	283488	351696	52571.2	252287	491296	249487	266253	142916	66124.2	305530	205954	247840	321758	254450	26259.8	262914	21312.2	48459.9	283601	10567.7	27426.3	88602.5	68973.6	122365	233399	71849.6
L8I4G7	Phosphatidylinositol-glycan-specific phospholipase D	M91_16493	L8I4G7	L8I4G7	M91_16493	Phosphatidylinositol-glycan-specific phospholipase D		2	1	NA				79334				92710.9																					93955.7
L8I5D0	Uncharacterized protein	M91_13280	L8I5D0;Q2KII3	L8I5D0;Q2KII3	M91_13280;MGC137099	Uncharacterized protein;Hepatitis A virus cellular receptor 1 N-terminal domain containing protein		3	0.607065	NA	291316	155901	267788	135309		124930	91752	103763	86581	12965.7	114942	253737	259837	251272	215282	9152.3	156982	202808	92217	108229	102787	214442	163342	63616.8	17661.3	155848			471544	213494	294281	181159	129474
L8I5F4	"Keratin, type I cuticular Ha6"	M91_00638	L8I5F4	L8I5F4	M91_00638	"Keratin, type I cuticular Ha6"		1	1	NA											27283.8			24440.6					55814.1			103305
L8I5P8	Complement component C8 beta chain	M91_03918	L8I5P8	L8I5P8	M91_03918	Complement component C8 beta chain		3	0.857593	NA	136018	321699	174776	139190	180053	290996	327688	155051	169785	331181	150706	199104	176593	129766	318736	289835	372590	324899	27896	195035	161895	183113	216327	172729	266243	149005	174606	144683	197199	212387	382505	187355	165566
L8I5R0	Ceruloplasmin (Fragment)	M91_03217	L8I5R0	L8I5R0	M91_03217	Ceruloplasmin (Fragment)		5	0.176827	NA	1.78694e+06	2.98809e+06	1.76021e+06	2.2268e+06	1.34837e+06	1.2737e+06	2.67387e+06	1.77141e+06	1.89905e+06	2645218	1339158	1.18738e+06	2.41838e+06	1.75002e+06	2.54616e+06	1.93388e+06	2.59164e+06	2298890	1697070	2246678	3.34388e+06	3.86642e+06	2.39627e+06	3.43013e+06	2.05548e+06	3.56011e+06	3.00123e+06	4.6827e+06	1.70669e+06	2.18088e+06	936341	1.64684e+06	1.99626e+06
L8I612	Coagulation factor V	M91_03730	L8I612	L8I612	M91_03730	Coagulation factor V		2	0.035076	MA-LA	75845.6	79046.2		96945.4	70539.8	86305.6	67283.9	91552.3	68319.8	99434.3	109551	98767.6	89317.1	91190.8	97591.7	130044	91076.4	130807	62151.6	106984	68692	94469.9	95013.9	79662.7	100481	90034.9	87278	78620.8	86548.6	93455	97059.3	103330	111742
L8I632	Perilipin-2 (Fragment)	M91_03563	L8I632	L8I632	M91_03563	Perilipin-2 (Fragment)		35	0.32473	NA		3599578	10254.5	1.20001e+06			301064	596954	2.06982e+06	276679					611150	569423				186698	24403.6	813934	40260.2	574484				2.59813e+06		309698
L8I650	CD109 antigen (Fragment)	M91_08921	L8I650	L8I650	M91_08921	CD109 antigen (Fragment)		9	0.504791	NA		37939.7	741113			366455	1.14509e+06		223476	1801.1	342274		207986		391102		184415	395344	551425	413393	445032	7756.16	598699	257604	322430	519346		593266	407988		21476.4		602105
L8I6N0	Glycosylation-dependent cell adhesion molecule 1	M91_06015	L8I6N0	L8I6N0	M91_06015	Glycosylation-dependent cell adhesion molecule 1		17	0.415574	NA	39661.1	78461.3	101767	48179	53433.5	36561.2	34156.5	59372.1	37418.6	54799.2	28838.8	86684	77318.8	100478	64821.1	194758	51486.4	48362.8	51035.6	40258.2	47664.4	241168	103530	86752.8	91249.4	30760.2	27106	79179.3	52270.7	65658.8	75468.2	33596.9	84591.1
L8I6U9	Ribonuclease 4 (Fragment)	M91_09627	L8I6U9;Q58DP6	L8I6U9;Q58DP6	M91_09627;RNASE4	Ribonuclease 4 (Fragment);Ribonuclease 4		7	0.740264	NA	21568.9	32265.4	39836	24879	19998.3	29369.3	34709.3	24315.9	32891.3	33884.6	31973.7	32538.2	22161	34807.3	28953.8	19257.4	31643.5	18036.3	18443.8	35427.4	26493.2	31151.9	28909.4	29852.9	28039.1	36359.5	28744	25570.5	42258.5	9880.26	30940.5	36471.8	32548.8
L8I703	Ribonuclease pancreatic	M91_09624	L8I703;Q95NE6	L8I703;Q95NE6	M91_09624;	Ribonuclease pancreatic;Pancreatic ribonuclease (Fragment)		8	1	NA
L8I798	Fibrinogen alpha chain (Fragment)	M91_16184	L8I798	L8I798	M91_16184	Fibrinogen alpha chain (Fragment)		9	0.609794	NA	73465.6		7878.74		25569.5	2986.64	16152.8		4992.11	22034.7			37769.6	16185.1	69364.6	45255.5	2111.98	2720.01	7989.64	11362.1	104055		51033.6	66109.7		6475.26	64380.9	49262.4	1387.86	57544.1	13439	3752.65	58534
L8I7D6	Protein AMBP (Fragment)	M91_19441	L8I7D6	L8I7D6	M91_19441	Protein AMBP (Fragment)		1	1	NA							21694.6	80339																							167346
L8I7X0	Transthyretin	M91_20080	L8I7X0;O46375	L8I7X0;O46375	M91_20080;TTR	Transthyretin		24	0.678877	NA	13743222	17989346	12265128	13239185	8998509	9257971	9898555	9316379	15408150	11839080	13869917	14567398	11877729	15198548	14849874	8.1338e+06	11128201	9950428	13261626	11132137	11060479	11557585	12365424	11364922	15276280	12116006	9321832	7.59669e+06	15900157	13036769	21668392	17713672	10968504
L8I855	Adipocyte plasma membrane-associated protein (Fragment)	M91_08405	L8I855;Q3T0E5	L8I855;Q3T0E5	M91_08405;APMAP	Adipocyte plasma membrane-associated protein (Fragment);Adipocyte plasma membrane-associated protein		2	0.496733	NA	51729.1	75577.9	91281.1	59129.4	35924.4	51015			57222.1	84544.1	88691.1	62124.2	41018.4	27238	65838.9	30790.1	11765.7	43179.7	42195.3		45334.5	31378	37054.7	31210	84935.9	28786.5		58004.9	50009.9	73890.4	56328.8	46565.6	51884.4
L8I8A8	"Malate dehydrogenase (Fragment)	M91_21510	L8I8A8;Q3T145	L8I8A8;Q3T145	M91_21510;MDH1	"Malate dehydrogenase (Fragment);Malate dehydrogenase, cytoplasmic"		4	0.488984	NA	75144.7			13389.1		11401.7	285513	103641	31840.7	167870	957955	14688	130986	13522.8	16306.3	17403.7	9474.06	14045.8	15783.3		12371.8		18001.6	25585.7	15226	15361.5	26926.9		15025.2		27747.9	15416.1	21530.5
L8I8E6	Phosphoglycerate mutase	M91_14346	L8I8E6;Q3SZ62	L8I8E6;Q3SZ62	M91_14346;PGAM1	Phosphoglycerate mutase;Phosphoglycerate mutase 1		6	0.137509	NA				8559.21	16533.6		12330.8		8395.29	27482		44004.3		15511.6					2443.97			16825.8	34688.1						47559.4			24468.5	25436.7
L8I8Q7	"Angiogenin-1 (Fragment)	M91_09628	L8I8Q7;P10152;Q2NKV1	L8I8Q7;P10152;Q2NKV1	M91_09628;ANG1;ANG	"Angiogenin-1 (Fragment);Angiogenin-1;Angiogenin, ribonuclease, RNase A family, 5"		1	1	NA		5930.42							4833.64
L8I8T2	Epididymal secretory protein E1 (Fragment)	M91_20337	L8I8T2;P79345	L8I8T2;P79345	M91_20337;NPC2	Epididymal secretory protein E1 (Fragment);Epididymal secretory protein E1		10	0.919587	NA						66157.4	29232.8		40202.1	44232.1		62101.9		21527	49101.6				54032.8	26376.6									48499.4			29553.2
L8I964	Endothelial protein C receptor	M91_20156	L8I964;Q28105	L8I964;Q28105	M91_20156;PROCR	Endothelial protein C receptor		3	0.491593	NA	30153.3	19326.4	16396.5	36808.7	19649.5	29121.9	47104.9	22821.7	14884.3	32496.4	18313.2		47562.7	21872.5	28660.5	28028.1	26256.8		25015.5	18289.7	21239.1	45235.3	28010.3	45771	17613	30856.7	22500.9	32502.7	32955.4	15514.1	17233.2	41145.9	43549.2
L8I9Z4	Adenosylhomocysteinase (Fragment)	M91_20171	L8I9Z4;Q3MHL4	L8I9Z4;Q3MHL4	M91_20171;AHCY	Adenosylhomocysteinase (Fragment);Adenosylhomocysteinase		2	0.662832	NA		32277.9																13923.9	26211.8					27251.6						251429		38527.1
L8IA26	Plasminogen (Fragment)	M91_06288	L8IA26	L8IA26	M91_06288	Plasminogen (Fragment)		73	0.00182618	MA-HA	2483911	3.00264e+06	2934471	3.10004e+06	3.06231e+06	2.14159e+06	3.54932e+06	3.01995e+06	2.37993e+06	1.57343e+06	2.18255e+06	1.81563e+06	2.36155e+06	1.75403e+06	2.25764e+06	2740176	2457128	3494969	3.08383e+06	1.9884e+06	3.27859e+06	3.14935e+06	4.0588e+06	2.99997e+06	3444516	5116386	3.46502e+06	3.73102e+06	2949201	2673069	3.13544e+06	2566949	3.40516e+06
L8IA55	Apolipoprotein C-IV	M91_05708	L8IA55;Q3SYR5	L8IA55;Q3SYR5	M91_05708;APOC4	Apolipoprotein C-IV		11	0.0363893	MA-HA	478791	895761	537015	505183	346271	587589	316744	444087	370776	543286	975358	1120452	504756	1.336e+06	666609	199507	293900	482793	772732	390106	443004	292594	313118	425959	538732	185962	271781	51688.8	596516	635833	502811	384346	143973
L8IAF4	Ig lambda-1 chain C regions (Fragment)	M91_02158	L8IAF4	L8IAF4	M91_02158	Ig lambda-1 chain C regions (Fragment)		8	0.10557	NA	36425868	36594104	60786548	63688736	58145064	58962448	55254668	33082886	61570880	81268224	19310154	34614748	34005804	69379488	32542036	50786476	31403512	34532528	35066892	45208768	24491920	37261368	41273892	47264728	78033520	46326568	36763316	90414928	69461424	94557224	60637436	23008766	67603712
L8IAP6	Rab GDP dissociation inhibitor	M91_20808	L8IAP6;P50397	L8IAP6;P50397	M91_20808;GDI2	Rab GDP dissociation inhibitor;Rab GDP dissociation inhibitor beta		23	0.247228	NA		242904	178787		198097		3957.52	26337.6		14276.3	11174.8		17662.8			242268	16984.2	15420.2	11882.8	69875.1		52925.1	25278.5				136995	87142.4	131626				28052.4
L8IBH0	C-C motif chemokine (Fragment)	M91_13601	L8IBH0;P82943;Q32L58	L8IBH0;P82943;Q32L58	M91_13601;;LOC504773	C-C motif chemokine (Fragment);Regakine-1;C-C motif chemokine		3	0.420091	NA	318848	212954	335153	228715	315256	310947	650576	321010	327701	124833	202290	465296	276544	178943	258012	406187	265341	232560	366748	263168	272332	122642	243262	250390	502231	388185	166746	275821	194658	168022	218668	350199	444008
L8IBH7	40S ribosomal protein S15a (Fragment)	M91_13618	L8IBH7	L8IBH7	M91_13618	40S ribosomal protein S15a (Fragment)		3	0.31248	NA	766209	307793	159632	795604	1025519	811009	715562	753105	549630	1.00982e+06	1.06811e+06	1.1284e+06	821798	1.32417e+06	1.07975e+06	465692	649415	631158	737417	239159	553664	1.08678e+06	1.0158e+06	1.0297e+06	851213	465180	1.21965e+06	851098	876904	1.03945e+06	257676	870239	591700
L8IBK4	Peroxiredoxin-2	M91_12616	L8IBK4;Q9BGI3	L8IBK4;Q9BGI3	M91_12616;PRDX2	Peroxiredoxin-2		5	0.344357	NA	54719.5	38812.8	54912.2	19457.1	99117.7	109032	66634.9	80407.6	154646	26080.6	15650.3	18428.7	18423.3	15095.7	15755.3	234085	48032.1	16387.8		24239.2	22249	132851	40180.5	38509.6	78140.1	63985.7	85797.9	45126.4	32062.8	19195.7	148387	21684.5	15968.5
L8IBW5	Ezrin (Fragment)	M91_06270	L8IBW5;P31976	L8IBW5;P31976	M91_06270;EZR	Ezrin (Fragment);Ezrin		5	0.629141	NA	8959	8270.88	14883.6		10166.7	8764.47	17459.5	29655.3	13507.4	9171.43	30648.7	10205	10573.4	12894.4	14469.7	33445.5	11533.2	9177.96	28614.3	7861.71	10998.2	11325	2651.34	7811.18		11333.8	8332.3		15127	12130.4		18684.8	126096
L8IBZ9	Plasma glutamate carboxypeptidase (Fragment)	M91_08924	L8IBZ9;Q17QK3	L8IBZ9;Q17QK3	M91_08924;CPQ	Plasma glutamate carboxypeptidase (Fragment);Carboxypeptidase Q		2	1	NA			1304.21
L8IC35	Coagulation factor XI	M91_02956	L8IC35	L8IC35	M91_02956	Coagulation factor XI		10	0.564452	NA	99804.7	88692.2	48291.3	40114.6	35702.4	67622.4	17494	10482.8	74042.8	86100.7	37886.8	40478.4	53842.2	22803.5	58682.1	88015	47731.3	19735.6	63553.1	18091.5	62034.6	22092.5	78454	59789.1	50535.2	41113.3	14434.5	22057.7	48838.6	73979.8	27493.5	11959.7	53625.3
L8ICE9	Lactoperoxidase	M91_18575	L8ICE9;P80025	L8ICE9;P80025	M91_18575;LPO	Lactoperoxidase		54	0.655919	NA	78089.8	45523.4	2182.82	20974.7	22354	22656.3	137162	44479	68520.6	28801.4	11477.2	42422.4	194079	70621.8	209931	96614.1	43208.9	17119.6	27885.8	49709.7	35579.8	105898	87426	22917.1	21074.3	50604.5	104064	52693.5	118569	67972.6	29883.4	44280.7	60751.3
L8ICQ2	5'-nucleotidase (Fragment)	M91_20600	L8ICQ2;Q05927	L8ICQ2;Q05927	M91_20600;NT5E	5'-nucleotidase (Fragment);5'-nucleotidase		7	0.312776	NA						60789.5	5312.02							7241.84		6268.8					11331.3	9843.14						9916.23					4120.96
L8IDF6	Protein HP-25-like protein 1	M91_02265	L8IDF6;Q2KIX7	L8IDF6;Q2KIX7	M91_02265;	Protein HP-25-like protein 1;Protein HP-25 homolog 1		13	0.204103	NA	1.30696e+06	1.19591e+06	2.09403e+06	954457	1.30988e+06	1.51612e+06	2.06443e+06	828981	883861	1732577	1.08296e+06	995965	2304652	2.28259e+06	1.16944e+06	916989	1.09025e+06	1.14781e+06	1.22459e+06	1.36017e+06	1312878	1.47783e+06	2754196	1.68766e+06	1.68805e+06	1.88769e+06	1107085	1195618	1.51106e+06	2.09463e+06	1898639	1.71036e+06	1.13471e+06
L8IDU1	Transforming growth factor beta-2	M91_13250	L8IDU1;P21214	L8IDU1;P21214	M91_13250;TGFB2	Transforming growth factor beta-2		5	1	NA
L8IDW3	Thrombospondin-4	M91_04803	L8IDW3;Q3SWW8	L8IDW3;Q3SWW8	M91_04803;THBS4	Thrombospondin-4		10	0.0632736	NA	99771.7	38401.6	82353.1	105804	112519	70291.7	68054.6	31200.3	58038.4	115019	65873	126055	92995.7	78252.6	105297	45499.1	56338.8	65409.9	92655.5	36264.8	69209.5	84581.5	135491	82743.9	94264.5	96585.3	82530.6	95081.2	125802	103685	104514	76024.9	103038
L8IE16	Alpha-2-macroglobulin (Fragment)	M91_02447	L8IE16	L8IE16	M91_02447	Alpha-2-macroglobulin (Fragment)		11	0.267057	NA	9075474	8947587	8890058	10495696	12650502	12908619	9958000	10488542	9713049	13020611	13170703	15895083	12325361	17554620	14089285	8870996	8774231	8430357	11054009	13289500	7.8583e+06	13310682	12551262	13640034	14559566	7.83218e+06	13736820	11216455	13174298	13678617	7085531	12685498	9698520
L8IE24	Synaptobrevin-like protein YKT6	M91_15820	L8IE24;Q3T000	L8IE24;Q3T000	M91_15820;YKT6	Synaptobrevin-like protein YKT6;Synaptobrevin homolog YKT6		4	1	NA
L8IE64	Properdin (Fragment)	M91_07850	L8IE64;Q17QC8	L8IE64;Q17QC8	M91_07850;CFP	Properdin (Fragment);Complement factor properdin		8	0.00567389	LA-HA;MA-HA	502228	661911	425778	523437	635021	424125	450333	549588	510353	535266	643925	565389	439306	411854	548629	637021	603605	183626	587201	579869	487120	634493	487635	653003	757547	628720	672043	966392	578891	758467	577293	546511	778703
L8IE79	Insulin-like growth factor-binding protein 4 (Fragment)	M91_05303	L8IE79;Q05716;Q8WN14	L8IE79;Q05716;Q8WN14	M91_05303;IGFBP4;IGFBP-4	Insulin-like growth factor-binding protein 4 (Fragment);Insulin-like growth factor-binding protein 4;Insulin-like growth factor-binding protein 4 (Fragment)		4	0.669267	NA			6976.72		18285.8		15223.1	2913.61	3576.06				6667.88	15309.8	1649.23	4756.04	2949.93					7629.63			4416.88	18162.6	5123.33	4274.95	3963.94				5204.81
L8IEC8	Protein HP-20-like protein (Fragment)	M91_02263	L8IEC8;Q2KIT0	L8IEC8;Q2KIT0	M91_02263;	Protein HP-20-like protein (Fragment);Protein HP-20 homolog		12	0.0131785	MA-HA	3.38465e+06	4.22366e+06	3.53111e+06	3.56642e+06	3636786	2.89029e+06	3.20094e+06	3.11806e+06	3.0112e+06	3.05925e+06	3.17403e+06	3.19063e+06	3152400	4149366	3.16091e+06	1.50884e+06	2.07033e+06	2.16257e+06	2220213	2.18048e+06	3149436	3248868	3.4029e+06	3.30782e+06	4.26103e+06	3.92945e+06	3.15727e+06	2.84972e+06	4142651	5.09574e+06	3950478	2.8488e+06	2698091
L8IEG8	C-C motif chemokine 23 (Fragment)	M91_13602	L8IEG8	L8IEG8	M91_13602	C-C motif chemokine 23 (Fragment)		1	0.0377167	NA		12888.1		6128.81	7153.44					47369.9		34899.1	34265.2	16969.2	39993.9					10730								12675.9		4637.91
L8IEQ9	Endoplasmin (Fragment)	M91_11828	L8IEQ9;Q95M18	L8IEQ9;Q95M18	M91_11828;HSP90B1	Endoplasmin (Fragment);Endoplasmin		9	0.856531	NA			20931.3				8379.95	9458.56		4501.1				6517.98	5180.27	5234.05	15184.3	26447.9	12042.6	10192.2							13326.8				12331
L8IEV1	Plasma kallikrein (Fragment)	M91_02955	L8IEV1	L8IEV1	M91_02955	Plasma kallikrein (Fragment)		1	0.617903	NA	961629	716185	843115	802110	1.0134e+06	1.22726e+06	968541	975310	1.11199e+06	944798	972750	1114078	1.05159e+06	737396	836976	843163		971768	1.27932e+06	1.29932e+06		1.01896e+06	1.05545e+06	1263399	945236	1.25549e+06	1.30787e+06	380185	903986	1395181	1.00284e+06	1.08733e+06	987932
L8IEY9	Carboxypeptidase (Fragment)	M91_17913	L8IEY9	L8IEY9	M91_17913	Carboxypeptidase (Fragment)		11	0.110523	NA	13770.8	1622.5	2993.32	5218.57	2594.37	19362.1	37485.1	35948	3907.82	5149.34	14304.2	22313.5	7874.14	23562	6925.1	91001.6	28965.2	13014.2	39418.7	29182.6	20800.6	2620.93	10726.7	1864.48	2942.79	31159.4	9247.38	2107.02	9143	14905.8		10129.7	20829.2
L8IG77	Protein HP-25-like protein 2	M91_02264	L8IG77;Q2KIU3	L8IG77;Q2KIU3	M91_02264;	Protein HP-25-like protein 2;Protein HP-25 homolog 2		18	0.0517581	NA	1.96459e+06	2.44151e+06	2.16797e+06	2.10026e+06	1.92506e+06	1880827	1.77834e+06	1.47788e+06	2.21255e+06	1.87871e+06	1.94184e+06	1.82843e+06	1.60218e+06	2142089	2.41363e+06	1055421	1.193e+06	1566090	1.40613e+06	1.17971e+06	1.80254e+06	1.91684e+06	1548170	1.97807e+06	2.15715e+06	1.94492e+06	1860939	1.67662e+06	2.24952e+06	2.09642e+06	2.6711e+06	1.9347e+06	1.6548e+06
L8IGE2	Complement factor H-related protein 3 (Fragment)	M91_03588	L8IGE2	L8IGE2	M91_03588	Complement factor H-related protein 3 (Fragment)		4	0.00209589	LA-HA;MA-HA	59677.8	41623.5	46489.9	58733.6	41386.5		47318.2	36164.9	19808.7	11005.5	48765.7	61871.2	12461.5		43106.4	40392	36028.9	63835.7	35630.5		31230.3	96790.3	89933.5	90485.5	72104.8	73509.4	50109.1	66638.9	38611.9	50726.5	37972	51405.6	90522.5
L8IGL2	Carboxypeptidase B2	M91_03670	L8IGL2;Q2KIG3	L8IGL2;Q2KIG3	M91_03670;CPB2	Carboxypeptidase B2		16	0.224077	NA	542673	522691	549821	641952	599808	577080	627467	544200	437526	586522	457818	579980	536084	516415	474266	454562	528470	514481	558508	481374	459325	460055	574220	525002	520866	594885	459922	421614	473193	589380	683500	543446	543584
L8IGU2	FXYD domain-containing ion transport regulator 6	M91_09749	L8IGU2;Q3MHZ5;V6F7V8	L8IGU2;Q3MHZ5;V6F7V8	M91_09749;FXYD6;FXYD6	FXYD domain-containing ion transport regulator 6		2	1	NA
L8IH10	Coagulation factor IX	M91_15720	L8IH10;P00741	L8IH10;P00741	M91_15720;F9	Coagulation factor IX		18	0.0106415	LA-HA;MA-LA	408622	455522	407386	417132	336990	390956	438940	359633	403856	490739	492412	543936	459333	567998	414595	461247	442779	449734	387150	436659	581230	351516	483982	522455	538983	520874	416586	451501	366802	516616	535228	459478	475068
L8IH78	Inter-alpha-trypsin inhibitor heavy chain H3	M91_14527	L8IH78;P56652	L8IH78;P56652	M91_14527;ITIH3	Inter-alpha-trypsin inhibitor heavy chain H3		22	0.00226744	LA-HA;MA-LA	369472	424192	569979	510147	603546	682876	644034	430708	458017	196464	469807	567908	296530	438626	391306	346658	198581	268002	253209	194122	310806	321746	354739	204067	209542	397714	266080	427236	609875	267775	338486	281345	567064
L8IHA9	ADP-ribosylation factor 3	M91_03099	L8IHA9;L8IRB7;P84080;Q5E9I6	L8IHA9;L8IRB7;P84080;Q5E9I6	M91_03099;M91_01787;ARF1;ARF3	ADP-ribosylation factor 3;ADP-ribosylation factor 1;ADP-ribosylation factor 1;ADP-ribosylation factor 3		6	1	NA							55907.9		22317.6			15811
L8IHJ6	Cartilage oligomeric matrix protein	M91_10172	L8IHJ6;P35445	L8IHJ6;P35445	M91_10172;COMP	Cartilage oligomeric matrix protein		12	1.23749e-05	LA-HA;MA-HA	35020.7	18554.8	21497.2	10741.6	32772.3	23743.4	22119.5	16300.7	36797.6	19702.5	25090.4	14754.8	29467	31165	12458.3	7003.15	18343.7	7642.04	10930.7	28347.2	14661.3	47162.2	17387.3	30347.8	36798.2	49305.3	30952.1	48428.1	60494.5	52948.2	39606.6	34384.7	46679.7
L8IHJ7	Complement factor I	M91_06092	L8IHJ7	L8IHJ7	M91_06092	Complement factor I		1	0.000311925	LA-HA;MA-HA	4.12163e+06	6159420	5.07484e+06	5.14374e+06	4.51441e+06	4.3666e+06	5145513	5232985	5898272	4.24291e+06	5245572	5.87983e+06	4348218	4.10542e+06	5028303	6995834	4.91444e+06	6.05434e+06	7107180	4.76803e+06	6392497	6.47704e+06	6710808	5697631	6.71476e+06	8467731	6393790	6118363	5.64263e+06	7.37536e+06	6.4066e+06	6762636	8284765
L8IHQ3	Apolipoprotein C-III (Fragment)	M91_20363	L8IHQ3;P19035;V6F9A3	L8IHQ3;P19035;V6F9A3	M91_20363;APOC3;ApoC3	Apolipoprotein C-III (Fragment);Apolipoprotein C-III;Apolipoprotein C-III		10	0.0506324	NA	10582937	15313786	17971542	7.81932e+06	7267207	9158569	4975591	12977713	9071492	16046922	20737142	18723738	16320291	25418052	20474136	6313075	8737764	9458361	11715930	7.88957e+06	8719952	7.90859e+06	8854353	10102630	16083772	5.98084e+06	5170310	3.01402e+06	17207936	13856197	7255799	7.22674e+06	4.28411e+06
L8IHV8	Inter-alpha-trypsin inhibitor heavy chain H1 (Fragment)	M91_14528	L8IHV8	L8IHV8	M91_14528	Inter-alpha-trypsin inhibitor heavy chain H1 (Fragment)		8	0.536381	NA	195687	416214	166253	186217	167351	398382	231080	242565	247188	524747	273047	336180	312015	204054	250591	135187	241466	166044	151900	1.02773e+06	156982	177416	282063	206729	348607	241822	184046	303847	333002	213940	164640	319781	187372
L8II39	Elongation factor 2 (Fragment)	M91_12003	L8II39;Q3SYU2	L8II39;Q3SYU2	M91_12003;EEF2	Elongation factor 2 (Fragment);Elongation factor 2		2	1	NA
L8IIU6	Alpha-1-antiproteinase (Fragment)	M91_13734	L8IIU6;P34955	L8IIU6;P34955	M91_13734;SERPINA1	Alpha-1-antiproteinase (Fragment);Alpha-1-antiproteinase		42	0.34441	NA	14691682	14944595	12892088	15811625	14970036	15131598	23290978	11749362	19126224	13986711	14854277	14800666	18042296	17675456	16584518	13931636	13904335	15747128	9127124	12414874	15232466	10247341	13352754	14361334	17708522	23459786	16387532	15156287	15879517	19090716	16107371	17871452	18597578
L8IJ46	Serum amyloid A protein	M91_10862	L8IJ46;Q32L76	L8IJ46;Q32L76	M91_10862;SAA4	Serum amyloid A protein;Serum amyloid A-4 protein		7	0.013993	MA-LA	288380	229403	307340	314174	258023	250453	347426	199908	186404	582377	619007	380624	294924	645410	333028	490363	431253	683185	340048	301775	711207	296146	660612	543160	244516	474569	289607	811618	473820	135634	115312	464313	423979
L8IJH2	Leucine-rich alpha-2-glycoprotein	M91_12023	L8IJH2;Q2KIF2	L8IJH2;Q2KIF2	M91_12023;LRG1	Leucine-rich alpha-2-glycoprotein;Leucine-rich alpha-2-glycoprotein 1		22	0.0089725	MA-LA	2.64938e+06	2.55255e+06	2.66594e+06	3.26664e+06	2830839	3.69855e+06	4197313	2976778	2679700	2.71547e+06	2.49338e+06	2.58037e+06	2.57944e+06	2.63642e+06	2448130	2.41651e+06	2.44642e+06	2.34385e+06	2.40552e+06	2.05764e+06	2.30296e+06	1.93351e+06	3565048	3134850	3.08785e+06	2.73406e+06	2.76901e+06	2.26187e+06	2.60228e+06	3.14739e+06	3.02682e+06	2.60794e+06	2306673
L8IJI6	Phosphatidylethanolamine-binding protein 4 (Fragment)	M91_04213	L8IJI6;Q3T010	L8IJI6;Q3T010	M91_04213;PEBP4	Phosphatidylethanolamine-binding protein 4 (Fragment);Phosphatidylethanolamine-binding protein 4		2	1	NA
L8IJU8	Nucleobindin-1	M91_16014	L8IJU8;Q0P569	L8IJU8;Q0P569	M91_16014;NUCB1	Nucleobindin-1		47	0.450988	NA			1824.25				10149.9				25846.1			61575			26480.3		5.56658e+06				2121.99			10833.3		27415.3		15686.9			13297.2
L8IK31	Uncharacterized protein (Fragment)	M91_18773	L8IK31	L8IK31	M91_18773	Uncharacterized protein (Fragment)		1	0.439886	NA	98842.4	53688.4	35811.5				315527	58962.2			33311.1	70596.6	60784.2	40056.1	63326.8		69124.3	47122	67485	33901.8	156335	73310.3	51174.1			119948
L8IK42	Inter-alpha-trypsin inhibitor heavy chain H4	M91_14526	L8IK42	L8IK42	M91_14526	Inter-alpha-trypsin inhibitor heavy chain H4		57	0.902364	NA	2720110	3.52962e+06	3.83191e+06	3.33578e+06	3523023	3663095	5593668	3757750	3.9449e+06	3.19638e+06	2.93772e+06	2.70933e+06	3271505	3.01918e+06	2.31089e+06	7.57978e+06	2.66567e+06	4.55175e+06	3.49704e+06	3.78639e+06	4020629	3.47802e+06	4792197	3.5324e+06	2.9814e+06	4364598	3372069	3.96644e+06	3.09152e+06	4219882	3.70878e+06	4333841	3.81892e+06
L8IK84	Cathepsin S (Fragment)	M91_14453	L8IK84	L8IK84	M91_14453	Cathepsin S (Fragment)		5	0.514212	NA	138809	191648	168609	181597	176431	115552	170469	120139	128967	216518	121979	142783	149183	206894	151880	65282.5	130283	95732.9	97355.7	95664.6	133849	141766	136395	157284	213326	112820	137306	138761	230658	127104	63221.3	147210	127652
L8IKN8	T-cell immunomodulatory protein (Fragment)	M91_10061	L8IKN8;Q2TBX9	L8IKN8;Q2TBX9	M91_10061;ITFG1	T-cell immunomodulatory protein (Fragment);Integrin alpha FG-GAP repeat containing 1		2	0.254326	NA		707343	725074		239516		450767		658668					224183		165960	16337.8			391602							27636.8				1.06038e+06
L8IKQ8	Apolipoprotein A-IV	M91_20362	L8IKQ8	L8IKQ8	M91_20362	Apolipoprotein A-IV		43	0.1572	NA	3.20963e+06	2.96181e+06	6.2946e+06	3.07971e+06	2.18144e+06	3.56556e+06	2.5267e+06	2.96583e+06	2134896	4.98019e+06	4287143	5.01948e+06	6.28225e+06	6024124	5074986	2.96382e+06	3.52842e+06	2.70485e+06	3.09291e+06	3042200	3442807	2.0769e+06	2.88304e+06	3.74795e+06	3.86283e+06	3082518	1.37273e+06	2.81392e+06	5161722	5.82663e+06	1.92192e+06	2.49306e+06	4722357
L8IKS7	Tetranectin	M91_08233	L8IKS7;Q2KIS7	L8IKS7;Q2KIS7	M91_08233;CLEC3B	Tetranectin		16	0.26161	NA	657636	963199	675181	732125	675610	625838	712198	945852	739749	985187	1.02362e+06	929439	892641	957990	965453	537356	839674	741061	796196	655843	823653	950008	821714	903419	921338	893212	834102	578918	724841	810194	468857	745558	667911
L8IL04	Phosphatidylcholine-sterol acyltransferase	M91_18249	L8IL04	L8IL04	M91_18249	Phosphatidylcholine-sterol acyltransferase		10	0.0727406	NA	298288	362347	447046	248682	328416	360114	261727	369741	293749	701620	439882	489142	446889	695920	442345	269683	410235	429160	444596	257874	387314	517690	373389	395573	748138	403769	377506	328255	336627	541057	390473	429777	235722
L8IL47	Cadherin-5	M91_18310	L8IL47;Q6URK6	L8IL47;Q6URK6	M91_18310;CDH5	Cadherin-5		5	0.0302567	MA-HA	28838.4	38237	49448.9	39513.2	22509.5		30045.6	4565.91	32132.6	27652.4	25239.2		44860.4	21214.2	8191.67		18778.3			20875.3	32509.1				35583.4	78057.7	23365.1				38587.1	45410.6	62784.4
L8IM56	Uncharacterized protein (Fragment)	M91_03189	L8IM56	L8IM56	M91_03189	Uncharacterized protein (Fragment)		6	0.291688	NA	2.11924e+06	1.92351e+06	1.67952e+06	1476338	1.69219e+06	1.58445e+06	2330782	1.5239e+06	1.53634e+06	1.27997e+06	1.96787e+06	1.68941e+06	1.69557e+06	1.23474e+06	1.55517e+06	3.27565e+06	2.405e+06	2.29423e+06	1.97315e+06	1.42644e+06	2.08646e+06	2.01287e+06	2.90584e+06	1781197	1.55213e+06	3.23148e+06	1.33608e+06	2302796	2328018	1.6653e+06	1.61217e+06	2.45995e+06	2.23187e+06
L8IMA0	"Cytochrome P450 4B1 (Fragment)	M91_21644	L8IMA0;Q148E6	L8IMA0;Q148E6	M91_21644;CYP4B1	"Cytochrome P450 4B1 (Fragment);Cytochrome P450, family 4, subfamily B, polypeptide 1"		2	0.206542	NA	1.46896e+06	989037	2.01814e+06	1.43061e+06	1.32075e+06	1.47465e+06	1055471	1.3684e+06	1.37253e+06	1.60063e+06	1.05934e+06	1.54082e+06	1.07456e+06	1.17186e+06	788324	1.49506e+06	709629	1.53099e+06	1.4066e+06	1.42928e+06	1.52461e+06	1.66408e+06	1.83473e+06	2.21081e+06	944164	15366857	1.49888e+06	1.47042e+06	1.30955e+06	2.4699e+06	3.26406e+06	1.31184e+06	1.65691e+06
L8INV1	Peptidyl-prolyl cis-trans isomerase	M91_14383	L8INV1;P80311	L8INV1;P80311	M91_14383;PPIB	Peptidyl-prolyl cis-trans isomerase;Peptidyl-prolyl cis-trans isomerase B		11	0.260934	NA													15953.2							27835.2		7032.94		14762.3
L8IP29	Hepatocyte growth factor activator	M91_16652	L8IP29	L8IP29	M91_16652	Hepatocyte growth factor activator		12	0.00413293	LA-HA;MA-HA	36641.7	40819.8	49750.1	49164.5	40398.5	54438.8	56609.1	30591.5	41395	60709.9	46564.8	57109.9	55394.6	49221.5	60209.5	41633.2	48431.9	35928	46458	44971.7	37916.7	48477.1	69364.5	70750.8	82903.8	44160.5	64225.7	59493.1	42258.8	61285.2	55283.8	58010	54050.1
L8IPI7	Serine/threonine-protein kinase PLK	M91_21606	L8IPI7;Q0VCE7	L8IPI7;Q0VCE7	M91_21606;PLK3	Serine/threonine-protein kinase PLK		2	0.00110991	LA-HA;MA-HA	98916.9	75296.7	148930	108863	172092	209343	244468	88324.3	201448		220676	104563	129562		166529	201476	94940.4	233628	170734	75710.5	202878	241244	280292	290854	152996	214412	336396	223844	228546	219041	315967	164030	248541
L8IPP0	78 kDa glucose-regulated protein	M91_20624	L8IPP0;Q0VCX2	L8IPP0;Q0VCX2	M91_20624;HSPA5	78 kDa glucose-regulated protein		23	0.226434	NA	10539.4	19966.2	11506.9	24744.6	18027.3	27433	25860.7	37263	10113.1	39077.1	30693.5	23569.4	15921.5	32723.8	25979.9	27361.1	21881.8	19818.7	19446.6	31688.1	14207.7	28610.7	28266.6	42402.9	20461.7	32875.7	12584.4	21714.7	21172.3	22065.9	24196.7	38557.3	30201.8
L8IQM7	Vitamin K-dependent protein S	M91_03551	L8IQM7;P07224	L8IQM7;P07224	M91_03551;PROS1	Vitamin K-dependent protein S		33	0.00941086	LA-HA;MA-HA	831595	864499	753589	805837	772000	778378	849115	682933	820638	657873	760295	885661	820121	680930	627579	928007	829423	828106	816681	847840	829602	725677	838406	920471	869797	1.13894e+06	763195	852987	836847	1.15302e+06	949178	901743	1.10273e+06
L8IR26	Folate receptor alpha	M91_03529	L8IR26;P02702	L8IR26;P02702	M91_03529;FOLR1	Folate receptor alpha		13	0.583938	NA	242080		194341	183347	168126	183216	355164	96357.9	40035.7	169016	38735.7	95558.6	120074		173750	114288	165921		146741	119328	140659	238227	173047	639994	79968.1	153101		179792	5252.28	128655	8418.96	271517	44764.6
L8IRA6	Uncharacterized protein	M91_07242	L8IRA6	L8IRA6	M91_07242	Uncharacterized protein		1	0.227967	NA	157085	184150		169938	238493	157086	179345	220488	251718	209966	216241	157868	145264	144121	141527	152584	128335	160328	205379	140572	139573	124252	234787	227671	152857		179679	210720		184866	211057	231451	61051.1
L8ISI0	Thymosin beta-10	M91_17797	L8ISI0;P21752	L8ISI0;P21752	M91_17797;TMSB10	Thymosin beta-10		1	0.421497	NA	70170.9	100417		145181	46842.9		31050.7	36269.3			41292.8	37090.5			57689.2		79396.7					93062	48213			149207			67357.4	77066.5	52606.8		103357
L8ISI5	Mucin-3A (Fragment)	M91_01012	L8ISI5	L8ISI5	M91_01012	Mucin-3A (Fragment)		1	0.74516	NA	218069	673050	576638	51944.7	6869.07	45204.8	53118.8	33603	248637	318161	266789	9663.49	40637.1	101930	473025	135714	680452	298456	34328.2	31224.7	32716.1			256659	30739.4	32343	34392.6	272415	42916.8	507218	69084.9	27875.1
L8ISP4	Serum albumin	M91_08159	L8ISP4	L8ISP4	M91_08159	Serum albumin		195	0.544757	NA	1410190848	593115008	1637200512	1440844416	1097307776	1432640256	1196193792	1230338432	1478104960	1732284416	1574592384	1523209984	406400800	1781697024	1469435904	1184800384	1493580288	1148189952	1318161152	1485603712	384209408	1689534848	1325941760	1155562752	1881577600	1317139072	1227497216	1693602048	1601945600	1889185280	526554016	1371311488	1660110208
L8ISW4	"6-phosphogluconate dehydrogenase, decarboxylating (Fragment)	M91_12838	L8ISW4;Q3ZCI4	L8ISW4;Q3ZCI4	M91_12838;PGD	"6-phosphogluconate dehydrogenase, decarboxylating (Fragment);6-phosphogluconate dehydrogenase, decarboxylating"		6	1	NA
L8IT90	Alpha-fetoprotein	M91_08160	L8IT90;Q3SZ57	L8IT90;Q3SZ57	M91_08160;AFP	Alpha-fetoprotein		2	0.0953507	NA	76439.3	27380.3	48350.8	8625.21	31847	10852.9		48284.1	9561.06	25131.9	6850.8	177548	90548.2	15958	88877	25256.6	8456.46	52850.2	30789.4	48046.5	29285.1	15557.7	10031	28819.7	7517.54	12675.2		11361.1	9463.09	54930.5		11138.1	3422.4
L8ITD7	Zinc finger C4H2 domain-containing protein (Fragment)	M91_08977	L8ITD7;Q08DJ4	L8ITD7;Q08DJ4	M91_08977;ZC4H2	Zinc finger C4H2 domain-containing protein (Fragment);Hepatocellular carcinoma-associated antigen 127		1	0.255134	NA	218488	97933.6	65796.5	50897	22647	141609	34628.7	16445.6	107480	149521	160164	271764	183261	46959	171683	65135.4	91093.4	263358	122700	36898.9	119687	211867	123835	62422.4	241637	94487.6	34931.5	42962.2	36865.3	226044	37381.1	241923	179413
L8ITJ3	Catalase	M91_01240	L8ITJ3;P00432	L8ITJ3;P00432	M91_01240;CAT	Catalase		10	0.952824	NA	13854.8	13132.5	23120.7	15898.4	13631.8	20324.4	37093.6	25828.8	19069.7	12582.3	12010.9	43589.9	5797.02			16221.3		17611.9	17020.1		23258.5	5034.85	27626.7	10463.3	20206.8	16260.7				24431.6	12413.4	50602.9	7715.21
L8IUK1	Coagulation factor XIII A chain	M91_12590	L8IUK1	L8IUK1	M91_12590	Coagulation factor XIII A chain		17	0.210538	NA	28105.2	46788.9	73039.7	24943.9	50592.7	32552.9	46275.3	40962.9	187986	63567.5	90976.6	65877.7	69959.4	54841.3	65692.1	23870.7	42963.2	39229.4	54760.1	70314.6	230719	38271.7	33793	42887.2	30927.9	42992.5	33971.8	36412.5	45099.8	43137.5	60092.3	40710.4	56403.9
L8IUN7	Peptidyl-prolyl cis-trans isomerase (Fragment)	M91_18730	L8IUN7;P62935;Q861V5	L8IUN7;P62935;Q861V5	M91_18730;PPIA;	Peptidyl-prolyl cis-trans isomerase (Fragment);Peptidyl-prolyl cis-trans isomerase A;Peptidyl-prolyl cis-trans isomerase (Fragment)		7	0.942839	NA	11581.4						7803.41		16294																	16632.4	19520.6						960.447
L8IUT8	Fibrillin-1	M91_20512	L8IUT8;P98133	L8IUT8;P98133	M91_20512;FBN1	Fibrillin-1		1	1	NA											2570.8								1289.89													1892.49
L8IUV1	Hepatocyte growth factor-like protein	M91_12446	L8IUV1	L8IUV1	M91_12446	Hepatocyte growth factor-like protein		17	0.000920913	LA-HA;MA-HA	71838	85500.6	90514.2	78504.3	88472.1	107124	71119.2	73466.3	77314.8	81753.9	70852.4	85426.8	81236.3	87924.5	73067.5	50244.3	73515.6	66685.4	65507.3	62444.6	77765.7	64952.9	99503.2	102958	115880	134441	84718.3	84363.1	128484	122127	80281.5	101671	81366.3
L8IVP2	Mannose-binding protein C	M91_03135	L8IVP2;O02659	L8IVP2;O02659	M91_03135;MBL	Mannose-binding protein C		6	0.127212	NA	736080	278996	412561	161790	371907	190940	438624	422976	391035	198769	636365	492476	711871	318957	458988	534503	678118	594602	290150	381311	419238	186114	390979	319604	438657	253266	481765	268629	590934	302200	232551	128732	547143
L8IVX6	Pulmonary surfactant-associated protein B	M91_17780	L8IVX6	L8IVX6	M91_17780	Pulmonary surfactant-associated protein B		2	0.707355	NA	14544.7	9539.25	61346.8	10222	17031.9	29726.2	292668	27886.8		18165.2	13985.4	11533.5	23122.7	17586.7	32709.3		26340.5	20187.6	26911.2	316552	8432.5		13246.9	12808.3	19221	43377.5	59342.1		89951.6	10913.4	14474.6	7210.83	11726.2
L8IVX7	Vesicle-associated membrane protein 8 (Fragment)	M91_17786	L8IVX7;Q3T0Y8	L8IVX7;Q3T0Y8	M91_17786;VAMP8	Vesicle-associated membrane protein 8 (Fragment);Vesicle-associated membrane protein 8		1	1	NA
L8IW97	Complement component C7 (Fragment)	M91_07756	L8IW97	L8IW97	M91_07756	Complement component C7 (Fragment)		67	0.296619	NA	2.31813e+06	1261096	2.32826e+06	1.67449e+06	1.19281e+06	1.86635e+06	2414415	2098313	1.36886e+06	1490782	1.1707e+06	2.68013e+06	1.20714e+06	1.41715e+06	1.59806e+06	855667	1.53731e+06	1.55384e+06	1.50473e+06	1.92381e+06	1275617	821858	1.7153e+06	1.62036e+06	1415671	2182173	2.26154e+06	967320	1.52103e+06	1.65055e+06	1.70257e+06	1.66684e+06	2.08909e+06
L8IWY0	"CD59 glycoprotein	M91_01234	L8IWY0;Q32PA1	L8IWY0;Q32PA1	M91_01234;CD59	"CD59 glycoprotein;CD59 molecule, complement regulatory protein"		4	0.316741	NA				1010.66	1939.93						2998.65												3092.53		3496.59	2548.46		3039.65	2298.2			1447.87	1123.49
L8IX29	Uncharacterized protein (Fragment)	M91_19289	L8IX29	L8IX29	M91_19289	Uncharacterized protein (Fragment)		3	0.0259236	MA-HA	46151616	33017052	76082064	26199106	31912160	41730496	64329044	46784780	45798516	7.87035e+06	10275321	35866148	7.33389e+06	4793841	9406411	47810516	2.90105e+06	9393147	58673844	928444	52249052	7.06151e+06	39209552	82386432	62163584	30603914	11268744	4.78904e+06	67589848	73242032	102829376	38648240	36105368
L8IXH1	Ras-related protein Rab-2A (Fragment)	M91_19590	L8IXH1	L8IXH1	M91_19590	Ras-related protein Rab-2A (Fragment)		2	1	NA
L8IXK2	45 kDa calcium-binding protein (Fragment)	M91_10934	L8IXK2;Q3ZBZ1	L8IXK2;Q3ZBZ1	M91_10934;SDF4	45 kDa calcium-binding protein (Fragment);45 kDa calcium-binding protein		13	0.311902	NA	14123.2	43790.5	43588.1	23885.3	17201.6		162455	45476.8			27161	13684.5	38253.3	113165	6220.76	35713.7			41479.2		23745.7	47681.8	3990.01			76326.9		184376			20273.2	61665.6	159043
L8IXW5	Proactivator polypeptide	M91_14720	L8IXW5	L8IXW5	M91_14720	Proactivator polypeptide		29	0.00854171	MA-LA	11138	12711.5		8076.43	12418.9	8621.71	14889.9	10103.3	9224.62	67412.3	38362.5	19320.9	89253.5	14384.4	22671.1	38737.1	38331.4	11608.9	63457.4	24620.8	6212.18	29460.2	15766.1	13249.1	35464	39938.8	34681.6	13016.3	17043.2	10350.6	12198.8	13938.1	12821
L8IY35	Flavin reductase	M91_14235	L8IY35	L8IY35	M91_14235	Flavin reductase		2	0.254259	NA	1286.81				19935.8	54173.1		74083.8	34372.8	1018.56							1664.14					36781.2		3036.39			26200.5
L8IY44	Collectin-11 (Fragment)	M91_04262	L8IY44;Q17QH6	L8IY44;Q17QH6	M91_04262;COLEC11	Collectin-11 (Fragment);Collectin-11		2	0.121264	NA	50353	10091.8		10265.7	10046.2	61501.5		18982.4			65784.4					41522.3	10750.8		63307.1		80616.8			13332.4	15071.1	54346.7		42709	42600.1	11706.1	13499.1	37772.5	34946.6
L8IZ21	Pigment epithelium-derived factor	M91_14691	L8IZ21	L8IZ21	M91_14691	Pigment epithelium-derived factor		3	0.162015	NA	88505.5	124331	118521	102132	74005.4	101841	72441.7	68379.6	80198.7	101537	96480.3	57460	101739	93969.2	82366.7	71647.5	81018.2	85089.2	44392.4	47158.9	59213.3	73008	84680.4	85199.2	87941.8	106162	73073.7	77144.3	85222.8	60325.8	83522.4	94443	85483.5
L8IZ45	Pterin-4-alpha-carbinolamine dehydratase (Fragment)	M91_05236	L8IZ45;Q3ZBD3	L8IZ45;Q3ZBD3	M91_05236;PCBD1	Pterin-4-alpha-carbinolamine dehydratase (Fragment);Pterin-4-alpha-carbinolamine dehydratase		1	1	NA
L8IZM3	Myosin-Ic	M91_14681	L8IZM3;Q27966	L8IZM3;Q27966	M91_14681;MYO1C	Myosin-Ic;Unconventional myosin-Ic		1	0.0833226	NA	25109680					35220840	15022261	20428506		30158518	41350204	30516364	28019220	21459562	27248374	30368810	24557072	24135798	30174952	25012428	27750580	36732004	45052620		46982852		22094830					27863102	29277482
L8IZS7	Uncharacterized protein (Fragment)	M91_11521	L8IZS7	L8IZS7	M91_11521	Uncharacterized protein (Fragment)		1	0.0736412	NA	3.51822e+06	1.04729e+06	606693	3.06903e+06	1792807	859457	4206312	1.10279e+06	1.19403e+06	872162	1.18615e+06	1.50034e+06	1392397	1.48491e+06	925345	858717	1.63017e+06	986621	667517	2554288	1.75139e+06	1.04835e+06	1.1965e+06	1.02906e+06	881492	1.01053e+06	1.28747e+06	932199	1.63872e+06	1423955	868288	1197475	1.3539e+06
L8J026	Tetraspanin	M91_02622	L8J026;Q32KU6	L8J026;Q32KU6	M91_02622;TSPAN6	Tetraspanin;Tetraspanin-6		1	1	NA
L8J052	Pantetheinase	M91_20928	L8J052;Q58CQ9	L8J052;Q58CQ9	M91_20928;VNN1	Pantetheinase		14	0.866443	NA	60904	40582.2	45323.6	50665.8	42956.5	64108.1	45930.5	65353.6	77152.8	88527.9	55111.1	97943	53699.9	51903.6	25253.2	53515.5	24911.4	56288.1	45699.5	20019.7	98081.8	40820.1	28666.1	36462.1	64984.3	55645.1	42643.9	19043.5	58463.2	238460	62833.1	89224.4	19762.2
L8J0E1	Complement C5	M91_04256	L8J0E1	L8J0E1	M91_04256	Complement C5		120	0.0227195	LA-HA	2.10364e+06	1.96486e+06	1.90013e+06	2.03019e+06	1.84934e+06	1.81297e+06	1.82368e+06	1.94848e+06	1.74197e+06	1.89385e+06	1.90237e+06	2.26907e+06	1.71349e+06	2.02712e+06	2.33531e+06	2.09375e+06	2.27064e+06	2.654e+06	2.44093e+06	2.51357e+06	2.34356e+06	1.71907e+06	2.52884e+06	2.2557e+06	2.25617e+06	2627921	2.40195e+06	1.84512e+06	1.67639e+06	2694072	2.52176e+06	2154721	2199897
L8J0Y3	Cystatin (Fragment)	M91_20730	L8J0Y3;P01035	L8J0Y3;P01035	M91_20730;CST3	Cystatin (Fragment);Cystatin-C		5	0.426979	NA	19314.6	67265.7	52209.9	24487.6	24776	29811.3	25775	16092.3	42327.6	29984.1	51687.6	34671.2	32165.5	20630.8	25448.9	44978	16852.4		17584.6	14741.5	27003.5		30574.3	25579.1	53128.9	22397.8	18637.2	17484.8	20530.2	31671.6	84630.6	52614.6	68900.3
L8J140	Aquaporin-1 (Fragment)	M91_19650	L8J140	L8J140	M91_19650	Aquaporin-1 (Fragment)		1	0.237417	NA	924223	877609	780841	431996	31377.5	69227.2	572852	986734	888732	183970		1.90615e+06	192661	5043033	85916.7	1.80049e+06	49372.1	1.79221e+06	612819	2.28186e+06	92153.6	601611	1.33188e+06	141925	186573	44146	1.80301e+06	94841	1.55869e+06	86588.8	1.45804e+06	79576.3	99111.5
L8J1X7	N-acetylglucosamine-1-phosphotransferase subunit gamma (Fragment)	M91_08763	L8J1X7;M5FJT7;Q58CS8	L8J1X7;M5FJT7;Q58CS8	M91_08763;GNPTG;GNPTG	N-acetylglucosamine-1-phosphotransferase subunit gamma (Fragment);N-acetylglucosamine-1-phosphotransferase subunit gamma;N-acetylglucosamine-1-phosphotransferase subunit gamma		2	0.250737	NA			37534				28303.7				58929.9	32779.9		45912.2		66486.6		33895.6					46856.5			9191.24					28316.4
L8J2B0	Synaptosomal-associated protein	M91_15228	L8J2B0;Q17QQ3	L8J2B0;Q17QQ3	M91_15228;SNAP25	Synaptosomal-associated protein;Synaptosomal-associated protein 25		1	1	NA							5174.37							5639.54
L8J2M8	14-3-3 protein epsilon (Fragment)	M91_14679	L8J2M8;P62261	L8J2M8;P62261	M91_14679;YWHAE	14-3-3 protein epsilon (Fragment);14-3-3 protein epsilon		3	0.394569	NA	18969			25747.5	36105.5	28368.8	12705	14174.5	35348.1	57182.3	35327.8	57586.9	10689.7	19411.9	29464.4	147684	27504.3	33176.6	27294.8		22522	40164	25733.1	33531.6	26989.6	14687.9	25721.7	14366.9	65844.2	67659.1	161691	47742.5
L8J2N7	Alpha-2-antiplasmin	M91_14690	L8J2N7	L8J2N7	M91_14690	Alpha-2-antiplasmin		36	0.456406	NA	1.97367e+06	1.79912e+06	2.16025e+06	2.09402e+06	1.55906e+06	1.88266e+06	2.17505e+06	1.76137e+06	2.67978e+06	1.52871e+06	1.68147e+06	1.75236e+06	1.68235e+06	1.51028e+06	1.57862e+06	2.00058e+06	1.48515e+06	1963172	1942155	2.05546e+06	2.85134e+06	1.83976e+06	2.33674e+06	1.89305e+06	1.75753e+06	2.86513e+06	1641071	1.75027e+06	2.03819e+06	1.79771e+06	2431605	1.64348e+06	1952561
L8J336	Fibrinogen-like protein 1	M91_08386	L8J336;Q3SZZ7	L8J336;Q3SZZ7	M91_08386;FGL1	Fibrinogen-like protein 1		3	1	NA			29746.3		19875				100532												126734								102222
L8J3H9	14-3-3 protein zeta/delta (Fragment)	M91_19634	L8J3H9;P63103	L8J3H9;P63103	M91_19634;YWHAZ	14-3-3 protein zeta/delta (Fragment);14-3-3 protein zeta/delta		1	0.400142	NA	2191.13	7876.13		9549.82	6986.14	4478.96	2729.11		5459.63	7057.66		4590.92	7092.51	2823.2	4204.59	2416.49			1286.23		1956.34	8631.77		7489.85	3069.91	6091.23	3802.9	1486.82	3261.79	8317.77		3495.88	5563.29
L8J552	Microfibril-associated glycoprotein 4 (Fragment)	M91_01731	L8J552;P55918	L8J552;P55918	M91_01731;MFAP4	Microfibril-associated glycoprotein 4 (Fragment);Microfibril-associated glycoprotein 4		1	0.000817889	MA-HA;MA-LA		7538.89							5924.61		16472.7	12074.4	23145.9	14928.6	28085		20820.8			16740.3	22596	13577.5	10420.8	19462.1	6960.71	13640.2		8367.07	14660.1	10699.4	12946.4	9758.56	12681.4
L8J5K4	Complement component C8 gamma chain (Fragment)	M91_20568	L8J5K4	L8J5K4	M91_20568	Complement component C8 gamma chain (Fragment)		1	0.188883	NA	1041572	913511	912737	1.56586e+06	1.27294e+06	1.084e+06	1.21975e+06	1.29669e+06	1.15049e+06	1222055	1401724	1.58871e+06	1.27197e+06	1.13941e+06	1028353	1.20583e+06	1.30963e+06	1.40583e+06	1.15307e+06	1.26074e+06	1.1703e+06	1.20806e+06	1.56597e+06	1.47107e+06	1.30433e+06	1.54023e+06	1587602	821116	1.10929e+06	1456509	1.47252e+06	1.23173e+06	1.13957e+06
M1JVB9	Haptoglobin		M1JVB9	M1JVB9		Haptoglobin		89	0.428521	NA	18024120	6348483	1.26125e+06	10326152	5582236	15322404	81614.1	22755536	18918736	327973	7.32481e+06	2.36602e+06	8.12116e+06	38684	199550	104237104	15807730	69956968	29953964	11673824	48182360	64767.6	26300570	22182350	67177.4	52600776	28056926	12508507	63780.8	2519035	329746	36442972	53767940
M4QG36	Insulin induced protein 1	MFGE8	M4QG36	M4QG36	MFGE8	Insulin induced protein 1		38	0.200361	NA		18525.1		205957	83918.2	541212	935820				212645	461925		37252.3	654197	247734	22854.7		6391.13	55282.7	1884.5	614759	62399.5	48530.5	1122798		643710	310253	402903	79708.3		375756	1.34155e+06
M9WLX8	CD36	CD36	M9WLX8	M9WLX8	CD36	CD36		21	0.0387516	LA-HA	261499	151801	538320	166621																					54723.9					39164.2	50942.1		26142.9
O18900	Kappa-casein (Fragment)		O18900;O18901	O18900;O18901		Kappa-casein (Fragment)		6	0.391626	NA	216540	299178	626403				675.87		1.24186e+06					1.11349e+06	418628		847058		4226093												881872
O46406	"Primary amine oxidase, lung isozyme"		O46406	O46406		"Primary amine oxidase, lung isozyme"		26	0.0628952	NA	3.06859e+06	2.78668e+06	3.4566e+06	2815680	3285072	2.49186e+06	3079758	2679287	2.12251e+06	3.92319e+06	2823984	2662176	3.05484e+06	4.15964e+06	3.11577e+06	3677590	3.78527e+06	4.02724e+06	3.52328e+06	3.11472e+06	3.1629e+06	4.66933e+06	2.78873e+06	4.1372e+06	3.54068e+06	2296121	3.04398e+06	3714591	2473675	4434546	3.96883e+06	3.13873e+06	3129625
O77698	Lactotransferrin	LTF	O77698	O77698	LTF	Lactotransferrin		5	1	NA								12135.3								65640
O97896	Xanthine:oxygen oxidoreductase (Fragment)	XDH/XO	O97896	O97896	XDH/XO	Xanthine:oxygen oxidoreductase (Fragment)		1	1	NA				33389.8								32023.4											37711.8					24566.7		40913.7
P00735	Prothrombin	F2	P00735	P00735	F2	Prothrombin		62	0.834313	NA	1.71669e+06	2.24397e+06	2.26656e+06	1.99034e+06	1.89364e+06	2.05883e+06	2431363	1.91806e+06	2184815	1.78875e+06	1.64423e+06	2350033	1.99009e+06	2.41805e+06	2255036	1.6947e+06	2.04231e+06	1.80598e+06	2.39197e+06	2.00381e+06	1.56013e+06	1.88579e+06	2.00526e+06	2.04671e+06	1.67384e+06	2.63285e+06	1.8436e+06	1.6139e+06	1.39647e+06	2.35607e+06	2.67363e+06	2.44454e+06	2.06717e+06
P00743	Coagulation factor X	F10	P00743;Q3MHW2	P00743;Q3MHW2	F10	Coagulation factor X;F10 protein (Fragment)		10	0.123359	NA	562992	512736	730644	582239	512046	419233	553671	443302	529530	420966	482380	492188	410873	525323	433906	517556	566571	338981	408210	468834	432582	380131	157149	452733	523547	593971	304430	521332	565132	478986	450087	534111	544005
P01030	Complement C4 (Fragments)	C4	P01030	P01030	C4	Complement C4 (Fragments)		3	0.912836	NA	1.58525e+06	1.20055e+06	2.35608e+06	1.08285e+06	2.26838e+06	1.47719e+06	1.42855e+06	979532	1052178	945327	1.64062e+06	1.08135e+06	1.17869e+06	897305	1.00705e+06	1.65637e+06	3.31566e+06	1.999e+06	1.49871e+06	1.58352e+06	2.2133e+06	1.27996e+06	2.11438e+06	1.12667e+06	1.50642e+06	2.14652e+06	1.11438e+06	1.69577e+06	1.35488e+06	832770	1.85351e+06	2553390	1.53453e+06
P02081	Hemoglobin fetal subunit beta		P02081	P02081		Hemoglobin fetal subunit beta		5	0.0813269	NA	5.37471e+06	3.75292e+06	5892028	2.23014e+06	61063	126344		47337.5	17921086	1.88307e+06	1.67295e+06	845433	1.20558e+06	441856	720808	118504	3.13401e+06	290453	740723	1.15931e+06	1.27726e+06	3.83566e+06	660263	3396656	5150279	86335.3	3.13914e+06	2.79532e+06	1.49047e+06	1.42367e+06	840136	2.22439e+06	1.80282e+06
P02754	Beta-lactoglobulin	LGB	P02754	P02754	LGB	Beta-lactoglobulin		1	1	NA
P04346	Hemoglobin subunit beta-A		P04346	P04346		Hemoglobin subunit beta-A		8	0.00215772	MA-HA;MA-LA	479788	383704	645124	307557	1.00251e+06	860703	431994	533190	1.1019e+06	299577	108621	158187	131752	75544.8	82743.6	84476.2	407538	101352	93007.5	164313	211590	1.40709e+06	318227	338808	1.13173e+06	741062	1.03236e+06	503172	295301	301530	70127.4	191600	199146
P07688	Cathepsin B	CTSB	P07688	P07688	CTSB	Cathepsin B		13	0.310276	NA				1526.67	210231		52388.3	143407		120848					9901.81		18986.7			20361.5						8125.37	16534.5	49612.1
P09423	Hemoglobin subunit alpha-I/II		P09423	P09423		Hemoglobin subunit alpha-I/II		2	0.0351262	MA-LA	1.99638e+06	8438857	6555832	3872384	7.9295e+06	469944	8780638	2.66458e+06	37831544	1349857	1.14024e+06	2.17731e+06	2.10387e+06	1.17711e+06	1.11344e+06	2.28468e+06	271177	486647	142305	2.02348e+06	2.94874e+06	3.08114e+06	5.28285e+06	6.4625e+06	3.02452e+06	2.09608e+06	6.57075e+06	10208636	3.0619e+06	4.29271e+06	3.24666e+06	3.60855e+06	2.8551e+06
P13696	Phosphatidylethanolamine-binding protein 1	PEBP1	P13696	P13696	PEBP1	Phosphatidylethanolamine-binding protein 1		8	0.0245511	MA-HA;MA-LA					15005.6	23652.3	13521.6		27827.8		32274									48126.9		19589.9				19843	14338.9
P14442	Fibrinogen alpha chain (Fragment)	FGA	P14442	P14442	FGA	Fibrinogen alpha chain (Fragment)		1	0.431807	NA	1.36213e+06	18406.4	60193.7	3863.16	20402.3		1.21968e+06	39336.2	17204.5	10253.5	247963	2813.89	7972.16	7403.07	156831	1.16889e+06	12866.1	176704	80059.2	64296			268626	193709	89240.4	39268	132964		12994.4		104090	36927.4	61287.9
P15497	Apolipoprotein A-I	APOA1	P15497;V6F9A2	P15497;V6F9A2	APOA1	Apolipoprotein A-I;Apolipoprotein A-I preproprotein		77	0.0785728	NA	62680460	84091040	117867408	64824420	78544040	95295096	76860872	95124232	63905532	113671216	136246240	118720296	102982120	135120128	93428496	47167816	101608256	85450040	68237744	78495680	68424096	73093352	70616072	76127128	129063632	69916968	65274792	37732988	97475664	92837344	63976684	51456608	38056408
P17697	Clusterin	CLU	P17697	P17697	CLU	Clusterin		34	0.00464751	LA-HA;MA-LA	1.17549e+06	1.07689e+06	954408	750399	1.49733e+06	1232490	766390	806117	721332	1.53544e+06	1.45553e+06	1.75236e+06	1.45925e+06	1.73302e+06	1.60908e+06	1298580	1.28019e+06	1.21643e+06	1.2805e+06	887051	1.06606e+06	958380	1.52368e+06	1.47957e+06	1.72726e+06	1.40441e+06	948996	1.11315e+06	1.40067e+06	1189305	1235370	1.32285e+06	1.43373e+06
P18203	Peptidyl-prolyl cis-trans isomerase FKBP1A	FKBP1A	P18203	P18203	FKBP1A	Peptidyl-prolyl cis-trans isomerase FKBP1A		6	1	NA														31247.1
P19120	Heat shock cognate 71 kDa protein	HSPA8	P19120	P19120	HSPA8	Heat shock cognate 71 kDa protein		17	0.176155	NA	81566	2927.94	14618.5	38027.9	3702.15	20456.6	24557.9	16428.1		29651.1				16242.9	20359.4	23599.3	56937.4	64362.3	10496.2	2299.75	1	4078.19	12602.7	17200.2	4007.6					5756.62	15312.3	7132.63	1546.09
P22457	Coagulation factor VII	F7	P22457	P22457	F7	Coagulation factor VII		1	0.22276	NA	28576.3	32273.4	43997.7	38299.3			29934.2		26154.9		33072.1	34192.2	30661.6	37807.1			33698.6	42452.7					28345.8			33773.4			30808.9	30150	29157	35878.1	23904.5
P40682	V-type proton ATPase subunit S1	ATP6AP1	P40682;Q3MHZ3	P40682;Q3MHZ3	ATP6AP1	V-type proton ATPase subunit S1;ATP6AP1 protein (Fragment)		2	1	NA
P55906	Transforming growth factor-beta-induced protein ig-h3	TGFBI	P55906	P55906	TGFBI	Transforming growth factor-beta-induced protein ig-h3		12	0.357978	NA	64982.6	26519.9	114845	25057.5	287130	45129.4	41535	28839.4	25499.3	25243.9	20984.4	24837.1	26593.8	29071.1	31814.2	20481.5	45100	20558.8	21000.6	28231.3	22126.8	28170.2	40891.8	37650.1	30145.8	34862	29692.5	19095.8	27970.2	526171	144017	21621	29724.6
P60712	"Actin, cytoplasmic 1"	ACTB	P60712	P60712	ACTB	"Actin, cytoplasmic 1"		19	0.319521	NA	83866.3	75702	92858.4	88891.5	95604.2	102913	103130	73856.2	105070	82503.4	84735.8	103451	96767.6	84108.4	79624.9	86921.9	98360.2	49038.3	96605.5	82057.1	74315.8	120264	98951.4	92121.1	71436.8	119192	109022	77778.8	67745.7	79213.4	108094	96656.5	89532.3
P80109	Phosphatidylinositol-glycan-specific phospholipase D	GPLD1	P80109	P80109	GPLD1	Phosphatidylinositol-glycan-specific phospholipase D		20	0.704395	NA	610606	575959	467476	432606	594265	239386	501959	575950	572106	517090	649532	956273	402531	789793	255941	355264	483553	538735	568338	545026	392745	559407	632622	747970	777098	539891	411572	417363	392538	814262	640020	550871	334159
P80457	Xanthine dehydrogenase/oxidase	XDH	P80457	P80457	XDH	Xanthine dehydrogenase/oxidase		90	0.315622	NA	106429	146857	212603	168380	89670.6	112562	188762	159040	179099	192421	167384	240094	214066	228548	230963	160490	114100	113577	183455	129591	173923	119539	187671	243864	172679	84307.3	158088	117985	144080	180570	195158	171475	134155
P81187	Complement factor B	CFB	P81187	P81187	CFB	Complement factor B		82	0.0138343	LA-HA	7914964	8900056	7.915e+06	11797068	9265180	8261440	11867424	11024104	8630735	8578724	12631204	10270720	9712259	8.20345e+06	8795046	10821752	9759632	9295134	9673303	10898543	11659833	9225444	11651450	10566873	13109979	14271352	10775280	12414060	9446115	9870105	13050618	10479151	13025258
Q09TE3	Insulin-like growth factor binding protein acid labile subunit		Q09TE3	Q09TE3		Insulin-like growth factor binding protein acid labile subunit		3	0.365554	NA	134336	93440.2	101839	198646	148794	9190.57	250559		732632	145938	191079	1.01424e+06	172301	110602	290332	487757	157137	214601	234629		8250.46	231760	838227			196243	214495	191874	203068	229395	1.03705e+06	405722	349353
Q0IIG8	Ras-related protein Rab-18	RAB18	Q0IIG8	Q0IIG8	RAB18	Ras-related protein Rab-18		5	0.321495	NA				296078	133404		363389		107398		267240			50264.2									500951			215091	359562		128367	351422			338366
Q0IIH5	Nucleobindin 2	NUCB2	Q0IIH5	Q0IIH5	NUCB2	Nucleobindin 2		30	0.340329	NA		42266.8				7875.25												3340.34							21712.8						199905	192905
Q0VCM4	"Glycogen phosphorylase, liver form"	PYGL	Q0VCM4	Q0VCM4	PYGL	"Glycogen phosphorylase, liver form"		7	0.0738641	NA	19425	29610.2	26671.9	12230.5	10966.3	20352.2	23179.8	14786.1	21584.7	8195.71	17531.5	19572.5	8177.42	12542.3	15061.3	12083.7	13134.8	11496.3	22284	9542.72	12492.4	9561.14	31082.8	14214.3	6358.62	5467.53	12956.4	3989.27	9425.84	16617.2	28430.7	17130.7	10355.7
Q148H4	"Keratin, type II cuticular Hb1"	KRT81	Q148H4	Q148H4	KRT81	"Keratin, type II cuticular Hb1"		14	1	NA		25643.6																				389397					7657.69		3580.41	13846.9
Q148I8	Keratin 31	KRT31	Q148I8	Q148I8	KRT31	Keratin 31		17	0.141146	NA		631166	182766	77998.9	141823	200493	218698	383741	336418	598219	514754	214384	477314	70635.6	500680	258142	183811	355570	389571	171389	247088	1.52945e+06	341264	521176	347850	222063	410424	951235	232455	270078	466110	253935	491016
Q1JPD9	"G protein-coupled receptor, family C, group 5, member B"	GPRC5B	Q1JPD9	Q1JPD9	GPRC5B	"G protein-coupled receptor, family C, group 5, member B"		4	1	NA
Q1JQD4	PDZ domain-containing protein GIPC2	GIPC2	Q1JQD4	Q1JQD4	GIPC2	PDZ domain-containing protein GIPC2		1	1	NA
Q1RMN8	"Immunoglobulin light chain, lambda gene cluster"	IGL@	Q1RMN8	Q1RMN8	IGL@	"Immunoglobulin light chain, lambda gene cluster"		5	0.11462	NA	10373846	5.72697e+06	6255544	6627647	7.20895e+06	5.8267e+06	7252678	6246809	7236464	8023728	5810637	10827951	8624376	7.51458e+06	10576255	11052999	5265558	5634985	7621221	8002998	6502692	10323816	8847170	12451500	7.18358e+06	7.5965e+06	8.08281e+06	17618104	10957730	10849217	5056151	5857917	7085629
Q27967	Secreted phosphoprotein 24	SPP2	Q27967	Q27967	SPP2	Secreted phosphoprotein 24		4	0.10256	NA	51065.6	81691.3	74707.5	52853.7	77291.5	70278.3	72604.7	48384.9	98705.5	68489.8	67856.5	65609.3	102937	43078.5	74945.2	76560.9	44463.2	63357.3	48961.5	76159.6	62601.5	28510.5	67337.4	47782.2	58488.2	76940.2	38964.8	54773	60080.6	58459.6	46115.7	69718	61076.1
Q28049	Alpha lactalbumin (Fragment)	alfaLA	Q28049	Q28049	alfaLA	Alpha lactalbumin (Fragment)		31	0.496937	NA	108532	83011.1	66288.5	33462.2	29196.6	35291.8	21165.5	260009	217301	267986	96447.3	17416.2	135069	96103.9	27378.8	133693	134928	47407	227778	140729	18277.4	99392.5	144248	304132	138389	85759.1	252865	81104.8	79657.9	57603.6	86052.3	274085	59774.5
Q28065	C4b-binding protein alpha chain	C4BPA	Q28065	Q28065	C4BPA	C4b-binding protein alpha chain		35	0.618494	NA	3.35377e+06	2.41718e+06	1.46214e+06	2.89616e+06	2.62534e+06	2845405	4.22658e+06	2.5845e+06	2.62029e+06	2.79829e+06	2.8226e+06	2.00201e+06	3.22839e+06	2.55749e+06	2.54736e+06	2.93273e+06	2.72085e+06	2600973	2195415	1.49978e+06	2900342	2.64036e+06	2.69308e+06	2.61099e+06	1680659	2.73698e+06	3.28984e+06	2.4781e+06	2477605	2.58277e+06	2.1255e+06	2.30317e+06	3.26515e+06
Q28085	Complement factor H	CFH	Q28085	Q28085	CFH	Complement factor H		68	1.45928e-07	LA-HA;MA-HA	5.77609e+06	5512606	5413169	5.91038e+06	6569645	6.16072e+06	5.02829e+06	6.31173e+06	6.51668e+06	5545868	7170580	6.43475e+06	5338661	4.88027e+06	5941640	6235505	4796600	5338111	5425629	6270784	6.78506e+06	7712605	7.70454e+06	8682958	6793170	10316940	8031864	8949870	6.89771e+06	7393771	8.17512e+06	7.95253e+06	7.4336e+06
Q28107	Coagulation factor V	F5	Q28107	Q28107	F5	Coagulation factor V		65	0.388294	NA	265856	399255	348412	325531	301200	502647	402557	389910	451265	388682	467908	406460	404414	394732	442772	518397	269516	427240	392828	316595	336592	330096	440704	330714	364817	293841	251285	304235	441221	351162	289551	390738	492064
Q28172	Prolactin receptor	PRLR	Q28172	Q28172	PRLR	Prolactin receptor		1	0.217964	NA	57202.6	369090			232038		120029	90833.5		549455	24995.5		50526.6	47465.3			76714.6	72341.9	86738.8	76385	67503.9		49535.3	39115.7		47224.3			26703.4		17955.1	26251.9
Q28178	Thrombospondin-1	THBS1	Q28178	Q28178	THBS1	Thrombospondin-1		1	0.147864	NA				260025	128731	36641.6	273737		80705			314520				344209		240063	24671.9			598087	575229	394302	224166	320213	175346	371531	293614	259308	321958	46401.2	179300
Q28194	Thrombospondin-1 (Fragment)		Q28194	Q28194		Thrombospondin-1 (Fragment)		6	0.670389	NA	107047	65427.2	79988.8	123148	71155.6	74437.2	108900	55024.9	20280.2	86436.6	114524	112433	73357.8	102011	137750	112784	91178.7	63720.7	58724.9	48429.3	52381.4	121756	98393.7	98784	66016.8	87831.9	56390.8	108663	100546	75674.3	90108.3	80911	66306.8
Q29437	"Primary amine oxidase, liver isozyme"		Q29437	Q29437		"Primary amine oxidase, liver isozyme"		41	0.00165471	LA-HA;MA-LA	879976	636919	684521	960236	839009	777379	918870	662737	457214	1.03236e+06	918081	839140	1.06446e+06	1.15028e+06	1068551	1.08021e+06	1117041	1.23482e+06	1.26604e+06	960490	893093	1.04453e+06	803271	1195822	1.17936e+06	728379	924276	1.13765e+06	830870	1.14063e+06	570824	1.18446e+06	942761
Q29451	Lysosomal alpha-mannosidase	MAN2B1	Q29451	Q29451	MAN2B1	Lysosomal alpha-mannosidase		4	0.282273	NA	4921.04							4554.18	7769.75						35148.5		5470.16
Q2HJB6	Procollagen C-endopeptidase enhancer	PCOLCE	Q2HJB6	Q2HJB6	PCOLCE	Procollagen C-endopeptidase enhancer		7	0.337856	NA	22059.2	23106	40808.8	36460.1	38475.3	30608.2	17783.1	46208.5	32542.6			36302.2	53544.6	12244	8732.84	19613.4	56026.7	14663.2	32682.8		22487.7		734937	23520.8		36076.2	23192.4	23117	74810	36561.7	64154.3	32677.3	41659.3
Q2HJF0	Serotransferrin-like	LOC525947	Q2HJF0	Q2HJF0	LOC525947	Serotransferrin-like		1	0.0779641	NA						58266.7	32976.5						65564.4				39475.6			34240.6		83499				89826.2	85952.1		124471	93829.1		50533.7	48385.2
Q2KIH2	ApoN protein	ApoN	Q2KIH2;Q68RU0	Q2KIH2;Q68RU0	ApoN	ApoN protein;Ovarian and testicular apolipoprotein N		4	0.255097	NA	449053	614205	97562	593373	486416	315555	427147	371175		391215	466221	625021		27497.4	578673	595173	511725	481569	398540	822973	730487	393861	446572	256654	84756.9	531077	454886			602833	707189	60663.9	53296.8
Q2KJ32	Selenium-binding protein 1	SELENBP1	Q2KJ32	Q2KJ32	SELENBP1	Selenium-binding protein 1		4	1	NA	40509											17351.6										42494.3
Q2KJ63	Plasma kallikrein	KLKB1	Q2KJ63	Q2KJ63	KLKB1	Plasma kallikrein		22	0.0023761	LA-HA;MA-HA	390759	476967	478062	343671	486731	520943	346495	483550	729174	481050	544773	557028	577286	345281	406356	327295	410381	456170	470668	484326	471458	567607	587257	682696	662752	684376	669109	485081	485045	865321	535962	632193	460851
Q2KJF1	Alpha-1B-glycoprotein	A1BG	Q2KJF1	Q2KJF1	A1BG	Alpha-1B-glycoprotein		25	0.025436	MA-LA	4.70187e+06	3.32671e+06	4059129	7816271	6978453	7.96527e+06	9986456	6400185	3428533	3.04915e+06	2.91842e+06	3.45054e+06	3.62104e+06	2.8035e+06	2.59474e+06	1.52889e+06	3.64288e+06	4525663	3814912	4.41617e+06	4226558	2351711	3.58361e+06	3.89111e+06	4.08737e+06	7.73436e+06	9042827	3.52337e+06	6499702	4.19881e+06	14313906	5063547	4.28889e+06
Q2TBQ1	"Coagulation factor XIII, B polypeptide"	F13B	Q2TBQ1	Q2TBQ1	F13B	"Coagulation factor XIII, B polypeptide"		24	0.30558	NA	556555	804261	566897	571829	690683	629078	618554	548100	504756	1.0382e+06	944665	1.07831e+06	807411	994193	893610	471718	679958	372152	505054	427897	593668	661031	644872	763546	894896	423767	566753	498129	629272	713251	658652	855787	650231
Q2UVX4	Complement C3	C3	Q2UVX4	Q2UVX4	C3	Complement C3		303	0.00109297	MA-HA	22607244	21246318	17047972	27493764	22030984	23114192	23227182	26159892	25043132	21376580	23542294	18767666	19064870	18884486	18409032	25010046	20990762	23167626	21973082	23359840	19680662	24231434	25217580	24537826	22047402	32622502	31263690	27399896	24870326	19141396	28556894	30250024	27447078
Q32KV6	Nucleotide exchange factor SIL1	SIL1	Q32KV6	Q32KV6	SIL1	Nucleotide exchange factor SIL1		21	0.316261	NA		22070.6	31983.9		149985				42075.4						23468.6		4677.45	16272.4	20246.2					32461.4	38755.1	12755.7		25893	13005.3		118556	33746.1	108444
Q3MHN2	Complement component C9	C9	Q3MHN2	Q3MHN2	C9	Complement component C9		33	0.0590034	NA	1.87528e+06	1.75152e+06	1.66034e+06	1.41299e+06	1.55042e+06	1.54118e+06	1.75158e+06	1.62985e+06	1.6105e+06	1.66131e+06	1.47329e+06	1.80887e+06	1.67341e+06	2.11999e+06	1499187	1.15579e+06	1.9572e+06	2.01628e+06	1600731	1.2528e+06	1.68817e+06	1507278	1.88652e+06	1.97615e+06	2.16118e+06	1913763	1.62374e+06	1.4925e+06	1.81643e+06	2.18465e+06	1.61601e+06	2624938	1.98947e+06
Q3MHN5	Vitamin D-binding protein	GC	Q3MHN5	Q3MHN5	GC	Vitamin D-binding protein		53	0.0157167	MA-HA	8.01814e+06	7.66902e+06	7902439	8448929	7997814	7635689	10373804	6480854	6025817	7.92338e+06	8.21684e+06	7.70873e+06	8842943	8768598	8.06078e+06	6375906	8624928	6158757	6.85157e+06	7006131	8080463	8786394	8805182	9008550	10537560	12172324	7.99473e+06	7273618	8704191	9988566	8.03765e+06	9112482	8324184
Q3SYR0	"Serpin peptidase inhibitor, clade A (Alpha-1 antiproteinase, antitrypsin), member 7	SERPINA7	Q3SYR0;Q9TT36	Q3SYR0;Q9TT36	SERPINA7	"Serpin peptidase inhibitor, clade A (Alpha-1 antiproteinase, antitrypsin), member 7;Thyroxine-binding globulin"		19	0.00105483	LA-HA;MA-HA	187289	192149	267327	244185	240073	246926	247577	295550	175755	167305	255210	251268	185302	246941	277826	240121	219414	206782	170246	181885	210712	177897	211059	171371	225851	162962	175615	125100	194100	143932	146435	184155	159724
Q3SYR8	Immunoglobulin J chain	IGJ	Q3SYR8	Q3SYR8	IGJ	Immunoglobulin J chain		9	0.259041	NA	5530966	5.36023e+06	4.32601e+06	946324	9174450	6.96501e+06	980086	8.31436e+06	7.87178e+06	8.27139e+06	5.19784e+06	5.74509e+06	5.8111e+06	8.32448e+06	5819477	9000113	5774019	6938418	5.95664e+06	7044784	11514453	8006635	6.25223e+06	8882892	7203043	2748951	7.59524e+06	6868095	3.85786e+06	6901819	6085336	5.09762e+06	7286936
Q3SZH5	Angiotensinogen	AGT	Q3SZH5	Q3SZH5	AGT	Angiotensinogen		2	0.635392	NA	504196	2270660	708718	2.97258e+06	3371745	2.37632e+06	1177298	2.07866e+06	959483	2.65588e+06	2.70038e+06	2.79587e+06	2.53019e+06	2.67861e+06	2873359	1.95431e+06	1.06809e+06	1947393	1.72051e+06	1.01463e+06	1.9157e+06	3.0669e+06	2.52909e+06	1.32743e+06	1.96149e+06	733337	1.52288e+06	3.6757e+06	2.51803e+06	1.81443e+06	1.4071e+06	2172001	2570692
Q3SZH7	Leukotriene A-4 hydrolase	LTA4H	Q3SZH7	Q3SZH7	LTA4H	Leukotriene A-4 hydrolase		6	0.76458	NA	4655.66	6174.25	8458.02	11082.8	5597.79	18672.6	11926.9		7483.88	8160.27	6313.11	7614.92	7973.9	25691.5	7562.82		9647.09	3660.67	3296.62	2570.78		4299.45	7000.59	6814.21	5927.44	4392.71	19178.5	3979.41	76460.6	4549.37	5694.1	5672.61	5069.41
Q3T0C7	Stathmin	STMN1	Q3T0C7	Q3T0C7	STMN1	Stathmin		1	1	NA									17763.5											27371.6	13087.6						12863.1
Q3T0E0	Copper transport protein ATOX1	ATOX1	Q3T0E0	Q3T0E0	ATOX1	Copper transport protein ATOX1		3	1	NA			16934.3																			7173.5				7080.3
Q3T101	IGL@ protein	IGL@	Q3T101	Q3T101	IGL@	IGL@ protein		19	0.0697731	NA	51999732	29568692	142803664	67561360	37657592	58602640	43568024	36040932	78135552	95656736	80995448	67593872	54602736	72501104	8103940	32938830	65325336	8932451	64805004	9386168	48188172	77586648	78926024	99374448	123995216	26706442	55195772	17828148	129718232	145652768	53384820	78856832	142451456
Q3YJF7	MHC class I antigen (Fragment)	BoLA	Q3YJF7	Q3YJF7	BoLA	MHC class I antigen (Fragment)		5	0.31789	NA			962958						1066504	2.16215e+06	1707697		1.13415e+06	2.00849e+06	944189		765734	509224	1.7791e+06	547330	684729	567550	683176	214002	1.70559e+06			863057		785122	1.35869e+06	909412	432398
Q3YJI8	MHC class I antigen (Fragment)	BoLA	Q3YJI8;Q3YJI9;Q3YJJ0;W5XIL1	Q3YJI8;Q3YJI9;Q3YJJ0;W5XIL1	BoLA;BoLA;BoLA;	MHC class I antigen (Fragment);MHC class I antigen (Fragment);MHC class I antigen (Fragment);MHC class I antigen		15	0.0363287	MA-LA	14303.2		1.5121e+06	36797	14332	7962.99	44994.7		1.58315e+06	4.04519e+06	3.93865e+06	31034.5	1863372	3185796	1.65186e+06	14573.7	1.32602e+06	1.00968e+06	3.08012e+06	1209910	1.56813e+06	1.23031e+06	1.46418e+06	563665	2342617	22168.9	28777.6	2.9019e+06	19987.5	2.38557e+06	1.37317e+06	2.15523e+06	1.16658e+06
Q3YJK1	MHC class I antigen (Fragment)	BoLA	Q3YJK1	Q3YJK1	BoLA	MHC class I antigen (Fragment)		2	0.238169	NA			628495	65290.3					793446	1.97384e+06	1.66905e+06	124858	761000	1.1828e+06	1.08678e+06		671473	622740	855950	636674	882922	407409	583087	282306	1.14704e+06			1020953		906209	824765	946483	517390
Q3YJK3	MHC class I antigen (Fragment)	BoLA	Q3YJK3	Q3YJK3	BoLA	MHC class I antigen (Fragment)		1	0.11201	NA			955789	65290.3			160489		1.12513e+06	3.29132e+06	2738899	125898	1.07013e+06	1.94076e+06	1.9014e+06		1.18619e+06	1.1118e+06	985711	959060	1.57957e+06	635347	910151	282555	2.05545e+06	72591.3		1.84248e+06		1.54997e+06	1.41108e+06	1.61545e+06	878622
Q3YJM0	MHC class I antigen (Fragment)	BoLA	Q3YJM0;Q3YJM1;Q3YJM2;Q3YJM3	Q3YJM0;Q3YJM1;Q3YJM2;Q3YJM3	BoLA	MHC class I antigen (Fragment)		2	0.51869	NA			1.10971e+06							1.07595e+06	2.84062e+06		1.37206e+06	2.31741e+06			1.04228e+06	727854	1.62217e+06	795337	1.10358e+06	1.46887e+06								2.68649e+06	2039811	1.48321e+06	1.31572e+06
Q3ZCH5	Zinc-alpha-2-glycoprotein	AZGP1	Q3ZCH5	Q3ZCH5	AZGP1	Zinc-alpha-2-glycoprotein		32	0.47588	NA	78178.9	249114	815360	333144	417986	144064	174797	148978	255432	213566	281435	415228	242446	331242	181883	179890	97775.4	120638	193252	144205	176001	123271	136007	78135.7	22307.1	705646	277691	136984	270364	183733	72974	398164	8389.13
Q45G28	Alpha s2-casein		Q45G28	Q45G28		Alpha s2-casein		10	0.201122	NA	1289.79	16216.5		13060			11470.6	9154.75	2.38353e+06	5359.82		13248.3		24680.1		3266.16	7324		551306			612377	9535.85	23147.4			1.1373e+06			3.71087e+06	98843.2		2418740
Q58D62	Fetuin-B	FETUB	Q58D62	Q58D62	FETUB	Fetuin-B		26	0.294302	NA	2088138	976030	1021412	890361	327623	325939	658926	295970	1.59743e+06	912116	1.05713e+06	1.47611e+06	650803	999382	1144771	1.22394e+06	615824	2.17375e+06	1.49549e+06	1106407	1155338	965068	986733	1.66418e+06	1610672	1.07056e+06	862751	1.24683e+06	1.08655e+06	1.31371e+06	2.23349e+06	1.08286e+06	686700
Q58DD4	Syndecan-2	SDC2	Q58DD4	Q58DD4	SDC2	Syndecan-2		2	1	NA
Q58DL9	Phospholipid transfer protein	PLTP	Q58DL9	Q58DL9	PLTP	Phospholipid transfer protein		6	0.00669987	MA-HA	52070.9	58408.1	67383.3	62090.2	60007.5	79312.8	62012	64480.6	41590.6	97384.6	84655.6	82506.8	82767.7	89511.7	62712.7	45233.3	77645.7	65835.9	51058.3	62001.6	62676	66211.9	58741.6	48638	66783.2	64068.4	48739.5	46220.4	67609.9	49547.3	46304	52511.7	27903.5
Q58DW1	Fatty acid binding protein 3	FABP3	Q58DW1	Q58DW1	FABP3	Fatty acid binding protein 3		2	1	NA
Q5C9H3	Kappa casein (Fragment)	Kcas	Q5C9H3	Q5C9H3	Kcas	Kappa casein (Fragment)		1	1	NA
Q5DPW9	Cystatin	CST6	Q5DPW9	Q5DPW9	CST6	Cystatin		9	0.56361	NA	6209.77	12427.2	11170.6	13833.7	8286.49	4566.72		5415.37	10207.1		6558.95	5803.26	6030.84	9368.45	8185.46	5093.24	4087.17			89507.5	3769.7	7731.58	3936.86		9650.76	7492.54		5744.48	7394.74	6551.49	14522	7869.31	5800.48
Q5E9Z2	Hyaluronan-binding protein 2	HABP2	Q5E9Z2	Q5E9Z2	HABP2	Hyaluronan-binding protein 2		23	0.426163	NA	152642	95774.5	126092	145920	144058	125438	229121	184802	93912.4	160081	119653	152792	164203	191935	180328	112418	201150	124447	116505	178688	149651	76596.4	171309	213629	206591	179978	192773	161671	151302	205322	192779	111894	132891
Q5EA79	Aldose 1-epimerase	GALM	Q5EA79	Q5EA79	GALM	Aldose 1-epimerase		5	1	NA
Q6RUS0	Butyrophilin (Fragment)		Q6RUS0	Q6RUS0		Butyrophilin (Fragment)		3	1	NA
Q71SP7	Fatty acid synthase	FASN	Q71SP7	Q71SP7	FASN	Fatty acid synthase		2	1	NA
Q7M365	Haptoglobin (Fragments)		Q7M365	Q7M365		Haptoglobin (Fragments)		3	0.281203	NA	2.31368e+06	1195160	182854	684950	1052185	1.88736e+06	51102.5	2.65847e+06	2412892	122643	2.78261e+06	804311	1662904	27475.2	88763.4	11323832	2.8518e+06	7.42333e+06	3.67429e+06	1.70926e+06	6.9667e+06	48347.1	4399754	3.17103e+06	36350.3	7.49309e+06	4.74763e+06	2.55955e+06	40855.7	580111	199979	4871466	6296446
Q7M3F3	Alpha-lactalbumin		Q7M3F3	Q7M3F3		Alpha-lactalbumin		4	0.0164273	MA-LA	12178.3	17394	11836	8403.88	6329.27	2029.82	2588.55	20766.6		4310.26	4887.03	3367.28	3254.56	3134.6		8658.94	1235.95		1711.41	1109.12	3246.3		14154.8	12300.2	7381.19	15308.6	1849.67	8661.44		1740.58	14342.1		5268.35
Q7SIH1	Alpha-2-macroglobulin	A2M	Q7SIH1	Q7SIH1	A2M	Alpha-2-macroglobulin		160	0.726442	NA	34824120	38556740	31889686	37674688	42975280	43145308	40456720	42054620	34314044	52770568	47680068	50317728	40550064	44806664	49301840	35053980	30562062	32643112	41111728	34746852	30102438	49978664	47425056	52927728	40586224	24621320	44750572	38063232	40594064	47558064	29997452	40536412	31794692
Q95121	Pigment epithelium-derived factor	SERPINF1	Q95121	Q95121	SERPINF1	Pigment epithelium-derived factor		27	0.694514	NA	473944	494438	523152	574751	611389	695201	823184	644986	596557	761572	647596	573009	842428	696808	571936	492578	448991	591773	472900	550860	659524	645852	660235	640155	671949	889777	687506	511694	729769	397185	507527	644582	739323
Q9BDG3	Beta lactoglobulin D (Fragment)	bLG D	Q9BDG3	Q9BDG3	bLG D	Beta lactoglobulin D (Fragment)		1	1	NA
Q9MYM4	Lysosomal alpha-glucosidase	GAA	Q9MYM4	Q9MYM4	GAA	Lysosomal alpha-glucosidase		4	1	NA						46661.2																									29105.7
Q9N258	Kappa-casein (Fragment)	CSN3	Q9N258	Q9N258	CSN3	Kappa-casein (Fragment)		3	0.0614876	NA		34138.8	50110.2		23203.4	4227.16		4477.15	71412.4			7829.02	3040.25			9690.51	15971.4		3395.02	1896.33	9627.66		41620.1	10758.2		18159.2	14761						29139.6
Q9N2I2	Plasma serine protease inhibitor	SERPINA5	Q9N2I2	Q9N2I2	SERPINA5	Plasma serine protease inhibitor		14	0.0685371	NA	201847	192574	307565	237274	209180	267606	241498	173429	206129	228915	165922	259049	205720	229840	202048	192321	188546	166891	171857	133085	135740	141738	230669	161217	225532	239831	171016	180434	206226	171854	176840	204465	214765
Q9TRB9	Enterotoxin-binding glycoprotein PP20K (Fragment)		Q9TRB9	Q9TRB9		Enterotoxin-binding glycoprotein PP20K (Fragment)		7	0.00900791	MA-LA	307715	244573	185775	195898	126854	59460.6	28075.9	181630	65857.8	110522	65379.7	29448.4	45798.3	58575.3	50052.3	118452			65677.7	62063.3	82299.1	65175	151787	153692	98588.8	122482	70871.2	75151.2		36088.4	89465.1	67296.3	90693.9
Q9TS73	Trypsin inhibitor (Fragments)		Q9TS73	Q9TS73		Trypsin inhibitor (Fragments)		2	0.540974	NA	18457072	16954832	20676708	22370590	18428210	22119448	18585036	17321942	14104086	14603596	15907044	12159723	15288688	10508644	10362978	47662340	21255848	24315782	16529468	14501583	20975256	14138265	24996106	18436080	17194612	29105550	19709784	30025660	21739996	15870070	18325188	20829770	28572666
Q9TS74	Pancreatic elastase inhibitor (Fragments)		Q9TS74	Q9TS74		Pancreatic elastase inhibitor (Fragments)		3	0.130688	NA	25669736	15640209	18167646	34085884	28274424	25398374	38754200	16038139	25949006	14153800	17583202	21784210	20525006	11717306	20052312	23479522	23809066	27630770	25493306	32817070	26298632	19561084	29064342	25344858	24433810	40188824	29391294	32264914	26685818	18447782	27659998	28869970	28548732
Q9TSN7	Hemoglobin subunit alpha-1		Q9TSN7	Q9TSN7		Hemoglobin subunit alpha-1		4	0.0163406	MA-LA	845366	344058	1.34745e+06	401391	2.15292e+06	1.96753e+06	352420	667980	2.03501e+06		90754.2	423289	136000	16170.2	161182	367233	289630	224461	55159.5	202003	160298	3638675	280720	611284	1.43601e+06	681250	718120	967089	1.02857e+06	467413	263448	149993	299742
Q9TSN8	Hemoglobin subunit alpha-2		Q9TSN8	Q9TSN8		Hemoglobin subunit alpha-2		41	0.00106998	MA-HA;MA-LA	4.44894e+06	3.64324e+06	6512574	2.46741e+06	12596721	11673283	5014193	5925374	19000412	2.38044e+06	975950	1.01971e+06	1.41943e+06	553957	682437	1.17181e+06	3.28644e+06	873735	666510	1102723	1393320	12074775	2.3607e+06	3.48495e+06	8793525	7237038	10932484	5.30666e+06	2.56563e+06	2362401	977220	2.08398e+06	1.94474e+06
Q9TSR4	Alpha-lactalbumin	LALBA	Q9TSR4	Q9TSR4	LALBA	Alpha-lactalbumin		5	0.677106	NA		22924.4	8134.99											2722.87											74021.1		4100.98			21062.2
Q9TTE1	Serpin A3-1	SERPINA3-1	Q9TTE1	Q9TTE1	SERPINA3-1	Serpin A3-1		4	0.444383	NA	22244.5	74017	244466	91890.7	173610	70947.9	41406.5	24998.6	80953.6	41507.8	16716.5	147471	39947.5	27133.4	137175	473630	257769	118985	288613	67438.6	70046.1	42046	186031	91953.2	24999.7	120520	91546.8	83096.8	71960.4	46658.5	259508	52265.1	83119.5
V5LEH6	Serum amyloid A protein	SAA3	V5LEH6	V5LEH6	SAA3	Serum amyloid A protein		3	1	NA							41565.4					22205.2		4403.96		78901.2
V5RKP7	Beta lactoglobulin (Fragment)	LGB	V5RKP7	V5RKP7	LGB	Beta lactoglobulin (Fragment)		5	0.00971703	MA-HA	5.40981e+06	91312.7	12601952	34715124		3105705	81440544	49877932	5397.53	81723984			70801120	95789080	54055508		30027160	5.89372e+06	34892576	33352850	23265922	26571602	183366	130586	63734.4	4.44718e+06	31183496	3.84151e+06	7981355				75890.2
V5RMG9	Kappa casein (Fragment)	CSN3	V5RMG9	V5RMG9	CSN3	Kappa casein (Fragment)		1	0.60607	NA	875658	906410	1.40376e+06		834072	391049	503292	302231	678234	397784	549613	912600	585265		580281	691153	1.72719e+06	1110146	294950	1231113	461484	1.16702e+06	355853	819966	560770	521709	1.84733e+06		786878		1.98379e+06	794896	553057
W8GNU9	Alpha-2-macroglobulin (Fragment)	A2M	W8GNU9	W8GNU9	A2M	Alpha-2-macroglobulin (Fragment)		7	0.339183	NA	35832.2	56852.3	77293.9	29949.4	41943.3	54827.4	53633.4	52658.8	55783.2	107165	88016.1	47185.8	1.22273e+06	85191.4	110865	2.98401e+06	39637.5	1.57077e+06	52401.4	61275.9	50652.6	84532.1	58352.3	47202.7	71734.3	26958.4	1.42937e+06	11812.4	54502.3	76626	4.10712e+06	25387.5	1.76745e+06
