# Supplementary material for: Physiological and Proteomic Responses of Dairy Buffalo to Heat Stress Induced by Different Altitudes
Source: Metabolites. 2022 Sep 27;12(10):909. doi: 10.3390/metabo12100909 (PMC9609643; doi:10.3390/metabo12100909)
Supplement: Supplementary file 1 [file metabolites-12-00909-s001.zip › Table S4 Buffalo share two common GO enrichment.xls]

## Sheet: Sheet1
	Three pairwise comparisons of buffaloes share two common GO enrichment
	GO_ID	Gene ontology terms	Classification	Protein ID
LA vs. MA	GO:0002376	Immune system process	Biological Process	F1MLW2,A0A023JPW3,Q3YJI8,A1A4K5,G3N342
	GO:0050896	Response to stimulus	Biological Process	F1MLW2,L8IJ46,G3N342,A1A4K5,A0A023JPW3,Q3YJI8,F8UTU9,E1BN82,Q9N258
MA vs. HA	GO:0002376	Immune system process	Biological Process	G5E604,A5D7J6,F1MS32
	GO:0050896	Response to stimulus	Biological Process	F1MS32,F1MWD3,G5E604,E1ACW2,A5D7J6,A6QLW1,A0JN64,A1A4Q9
LA vs. HA	GO:0002376	Immune system process	Biological Process	F1N160,G5E604,D2U6V0,F1MDS0,F1MS32
	GO:0050896	Response to stimulus	Biological Process	F1MS32,A0A0C5ADR0,F1MWD3,F1MDS0,F1N160,G5E604,A0A023ZTJ1,A6QLW1,A2VE03,A0JN64,F1MSZ6,A1A4Q9
